# Supplementary material for: Self-compassion and sleep quality: Examining the mediating role of taking a proactive health focus and cognitive emotional regulation strategies
Source: J Health Psychol. 2021 Sep 20;27(10):2435–45. doi: 10.1177/13591053211047148 (PMC9434207; doi:10.1177/13591053211047148)
Supplement: sj-sps-8-hpq-10.1177_13591053211047148 – for Self-compassion and sleep quality: Examining the mediating role of taking a proactive health focus and cognitive emotional regulation strategies [file sj-sps-8-hpq-10.1177_13591053211047148.sps]

* Encoding: UTF-8.

DATASET ACTIVATE DataSet1.
CORRELATIONS
  /VARIABLES=SCmean PSQI_Global
  /PRINT=TWOTAIL NOSIG FULL
  /MISSING=PAIRWISE.

CORRELATIONS
  /VARIABLES=SCmean PHFmean
  /PRINT=TWOTAIL NOSIG FULL
  /MISSING=PAIRWISE.

CORRELATIONS
  /VARIABLES=SCmean CERQSB
  /PRINT=TWOTAIL NOSIG FULL
  /MISSING=PAIRWISE.

CORRELATIONS
  /VARIABLES=SCmean CERQacc
  /PRINT=TWOTAIL NOSIG FULL
  /MISSING=PAIRWISE.

CORRELATIONS
  /VARIABLES=SCmean CERQrum
  /PRINT=TWOTAIL NOSIG FULL
  /MISSING=PAIRWISE.

CORRELATIONS
  /VARIABLES=SCmean CERQposr
  /PRINT=TWOTAIL NOSIG FULL
  /MISSING=PAIRWISE.

CORRELATIONS
  /VARIABLES=SCmean CERQrefo
  /PRINT=TWOTAIL NOSIG FULL
  /MISSING=PAIRWISE.

CORRELATIONS
  /VARIABLES=SCmean CERQreap
  /PRINT=TWOTAIL NOSIG FULL
  /MISSING=PAIRWISE.

CORRELATIONS
  /VARIABLES=SCmean CERQpers
  /PRINT=TWOTAIL NOSIG FULL
  /MISSING=PAIRWISE.

CORRELATIONS
  /VARIABLES=SCmean CERQcat
  /PRINT=TWOTAIL NOSIG FULL
  /MISSING=PAIRWISE.

CORRELATIONS
  /VARIABLES=SCmean CERQOB
  /PRINT=TWOTAIL NOSIG FULL
  /MISSING=PAIRWISE.

CORRELATIONS
  /VARIABLES=CERQOB PSQI_Global
  /PRINT=TWOTAIL NOSIG FULL
  /MISSING=PAIRWISE.

CORRELATIONS
  /VARIABLES=PSQI_Global CERQcat
  /PRINT=TWOTAIL NOSIG FULL
  /MISSING=PAIRWISE.

CORRELATIONS
  /VARIABLES=PSQI_Global CERQpers
  /PRINT=TWOTAIL NOSIG FULL
  /MISSING=PAIRWISE.

CORRELATIONS
  /VARIABLES=PSQI_Global CERQreap
  /PRINT=TWOTAIL NOSIG FULL
  /MISSING=PAIRWISE.

CORRELATIONS
  /VARIABLES=PSQI_Global CERQrefo
  /PRINT=TWOTAIL NOSIG FULL
  /MISSING=PAIRWISE.

CORRELATIONS
  /VARIABLES=PSQI_Global CERQposr
  /PRINT=TWOTAIL NOSIG FULL
  /MISSING=PAIRWISE.

CORRELATIONS
  /VARIABLES=PSQI_Global CERQrum
  /PRINT=TWOTAIL NOSIG FULL
  /MISSING=PAIRWISE.

CORRELATIONS
  /VARIABLES=PSQI_Global CERQacc
  /PRINT=TWOTAIL NOSIG FULL
  /MISSING=PAIRWISE.

CORRELATIONS
  /VARIABLES=PSQI_Global CERQSB
  /PRINT=TWOTAIL NOSIG FULL
  /MISSING=PAIRWISE.

CORRELATIONS
  /VARIABLES=PSQI_Global PHFmean
  /PRINT=TWOTAIL NOSIG FULL
  /MISSING=PAIRWISE.
