# Supplementary material for: Self-compassion and sleep quality: Examining the mediating role of taking a proactive health focus and cognitive emotional regulation strategies
Source: J Health Psychol. 2021 Sep 20;27(10):2435–45. doi: 10.1177/13591053211047148 (PMC9434207; doi:10.1177/13591053211047148)
Supplement: sj-sps-9-hpq-10.1177_13591053211047148 – for Self-compassion and sleep quality: Examining the mediating role of taking a proactive health focus and cognitive emotional regulation strategies [file sj-sps-9-hpq-10.1177_13591053211047148.sps]

* Encoding: UTF-8.

DATASET ACTIVATE DataSet1.
* Encoding: UTF-8.

/* PROCESS version 3.5 */.
/* Written by Andrew F. Hayes */.
/* www.afhayes.com */.
/* www.processmacro.org */.
/* Copyright 2017-2020 by Andrew F. Hayes */.
/* Documented in http://www.guilford.com/p/hayes3 */.
/* PROCESS workshop schedule at http://www.processmacro.org/workshops.html */.

/* THIS SOFTWARE IS PROVIDED "AS IS", WITHOUT WARRANTY OF ANY KIND */.
/* EXPRESS OR IMPLIED, INCLUDING BUT NOT LIMITED TO THE WARRANTIES OF */.
/* MERCHANTABILITY, FITNESS FOR A PARTICULAR PURPOSE AND NONINFRINGEMENT */.
/* IN NO EVENT SHALL THE COPYRIGHT HOLDERS BE LIABLE FOR ANY CLAIM, */.
/* DAMAGES OR OTHER LIABILITY, WHETHER IN AN ACTION OF CONTRACT, TORT */.
/* OR OTHERWISE, ARISING FROM, OUT OF OR IN CONNECTION WITH THE */.
/* SOFTWARE OR THE USE OR OTHER DEALINGS IN THE SOFTWARE */.
/* USE OF THIS SOFTWARE IMPLIES AGREEMENT WITH THESE TERMS */.

set printback=off.

define bcboot3 (databcbt = !charend ('/')/estmte = !charend ('/') !default(9999)).
compute temp = !databcbt.
compute temp(GRADE(!databcbt)) = !databcbt.
compute badlo = 0.
compute badhi = 0.
do if (!estmte <> 9999).
  compute pv=csum(temp < !estmte)/nrow(temp).
  compute ppv = pv.
  do if (pv > .5).
    compute ppv = 1-pv.
  end if.
  compute y5=sqrt(-2*ln(ppv)).
  compute xp=y5+((((y5*p4+p3)*y5+p2)*y5+p1)*y5+p0)/((((y5*q4+q3)*y5+q2)*y5+q1)*y5+q0).
  do if (pv <= .5).
    compute xp = -xp.
  end if.
  compute cilow=rnd(nrow(temp)*(cdfnorm(2*xp-xp2))).
  compute cihigh=trunc(nrow(temp)*(cdfnorm(2*xp+(xp2))))+1.
  do if (cilow < 1).
    compute cilow = 1.
     compute booterr=1.
     compute badlo = 1.
  end if.
  do if (cihigh > nrow(temp)).
    compute cihigh = boot.
    compute booterr=1.
     compute badhi = 1.
  end if.
  compute llcit=temp(cilow,1).
  compute ulcit=temp(cihigh,1).
  do if (badlo = 1 and llcit <> priorlo).
    compute badend={badend, llcit}.
    compute priorlo = llcit.
  end if.
  do if (badhi = 1 and ulcit <> priorhi).
    compute badend={badend, ulcit}.
    compute priorhi = ulcit.
  end if.
end if.
do if (!estmte = 9999).
   compute llcit=temp(cilow,1).
   compute ulcit=temp(cihigh,1).
end if.
compute bootse=t(sqrt((cssq(temp)-((csum(temp)&**2)/nrow(temp)))/(nrow(temp)-1))).
!enddefine.

define llrtest3 (lm=!charend('/')).
compute btemphld=b.
compute llrdat=make(nrow(x),nrow(!lm)-csum(!lm),-999).
compute llrdf=ncol(x)-ncol(llrdat).
compute llrcnt=0.
loop llri=1 to nrow(!lm).
  do if (!lm(llri,1)=0).
    compute llrcnt=llrcnt+1.
    compute llrdat(:,llrcnt)=x(:,llri).
  end if.
end loop.
modelest y=y/x=llrdat/type=2/full=0.
compute b=btemphld.
compute fresult={(LL2-basemod),llrdf,1-chicdf((LL2-basemod),llrdf)}.
!enddefine.

DEFINE describ3 (descdatf=!charend('/')/type=!charend('/') !default(0)).
compute desctmp=make((8-(4*!type)),ncol(!descdatf),-999).
/* mean, sd, min, max, 16th, 50th, 84th, dich toggle */.
loop jd=1 to ncol(!descdatf).
  compute descdat=!descdatf(:,jd).
  /* get the mean, sd, minimum, and maximum */.
  compute desctmp(1,jd) = csum(descdat)/nrow(descdat).
  compute desctmp(2,jd) = (nrow(descdat)*sscp(descdat))-(t(csum(descdat))*(csum(descdat))).
  compute desctmp(2,jd) = sqrt(desctmp(2,jd)/(nrow(descdat)*(nrow(descdat)-1))).
  compute desctmp(3,jd)=cmin(descdat).
  compute desctmp(4,jd)=cmax(descdat).
  do if (!type=0).
     compute minwarn=0.
     compute maxwarn=0.
    /* check to see if the variable is a constant */.
    do if ((desctmp(3,jd)=desctmp(4,jd)) and novar=0).
      compute errcode(errs,1)=15.
      compute errs=errs+1.
      compute criterr=1.
      compute novar=1.
    end if.
    /* check and set the dichotomous toggle */.
    compute tmp=((descdat(:,1)=desctmp(3,jd))+(descdat(:,1)=desctmp(4,jd))).
    compute desctmp(8,jd)=(csum(tmp)=nrow(tmp)).
    /* here we calculate the percentiles of the distribution */.
    compute tmp = descdat.
    compute tmp(GRADE(descdat),:) = descdat.
    compute descdat = tmp.
    release tmp.
    compute decval={.16;.5;.84}.
    loop kd=1 to 3.
      compute low=trunc(decval(kd,1)*(nrow(descdat)+1)).
      compute lowdec=decval(kd,1)*(nrow(descdat)+1)-low.
      compute value=descdat(low,1)+(descdat((low+1),1)-descdat(low,1))*lowdec.
      compute desctmp((4+kd),jd)=value.
    end loop.
    compute mnotev=1.
    compute modvals=desctmp(5:7,:).
    do if (quantile <> 1).
      compute desctmp(5,jd)=desctmp(1,jd)-desctmp(2,jd).
      compute desctmp(6,jd)=desctmp(1,jd).
      compute desctmp(7,jd)=desctmp(1,jd)+desctmp(2,jd).
      compute modvals=desctmp(5:7,:).
      compute mnotev=2.
      do if (modvals(1,1) < desctmp(3,1)).
        compute modvals(1,1)=desctmp(3,1).
        compute minwarn=1.
      end if.
      do if (modvals(3,1) > desctmp(4,1)).
        compute modvals(3,1)=desctmp(4,1).
        compute maxwarn=1.
      end if.
    end if.
    do if (desctmp(8,1)=1).
      compute modvals={desctmp(3,1);desctmp(4,1)}.
      compute mnotev=0.
      compute minwarn=0.
      compute maxwarn=0.
    end if.
  end if.
end loop.
!ENDDEFINE.

DEFINE ftest3 (lm=!charend('/')/bcoef=!charend('/')/cv=!charend('/') !default(0)/chr=!charend('/') 
    !default(0)/
  brsq=!charend('/') !default(0)/skip=!charend('/') !default(0)).
compute lmat2=!lm.
do if (!skip=0).
  compute lmat2 = mdiag(!lm).
  compute lmat3=make(nrow(lmat2),1,0).
  loop flp=1 to ncol(lmat2).
    do if (csum(lmat2(:,flp))=1).
      compute lmat3={lmat3,lmat2(:,flp)}.
    end if.
  end loop.
  compute lmat2=lmat3(:,2:ncol(lmat3)).
end if.
compute fratio = (t(t(lmat2)*!bcoef)*inv(t(lmat2)*!cv*lmat2)*((t(lmat2)*!bcoef)))/ncol(lmat2).
compute pfr = 1-fcdf(fratio,ncol(lmat2),(n-nrow(!bcoef))).
compute fresult={fratio,ncol(lmat2),(n-nrow(!bcoef)),pfr}.
do if (i = (nms+nys) and (ydich=1)).
  compute fratio=fratio*ncol(lmat2).
  compute pfr=1-chicdf(fratio,ncol(lmat2)).
  compute fresult={fratio,ncol(lmat2),pfr}.
end if.
do if (!chr=1).
  compute lmat3=1-rsum(lmat2).
  compute xfm=make(n,csum(lmat3),0).
  compute flpc=1.
  loop flp=1 to nrow(lmat3).
    do if (lmat3(flp,1)=1).
      compute xfm(:,flpc)=x(:,flp).
      compute flpc=flpc+1.
    end if.
  end loop.
  compute bfm=inv(t(xfm)*xfm)*t(xfm)*y.
  compute resid=y-(xfm*bfm).
  compute sstotal=(y-(csum(y)/n)).
  compute sstotal=csum(sstotal&*sstotal).
  compute ssresid=csum(resid&*resid).
  compute rsqch=!brsq-((sstotal-ssresid)/sstotal).
  compute fresult={rsqch,fresult}.
  release xfm,flpc, resid, ssresid, bfm.
end if.
!ENDDEFINE.

DEFINE hcest3 (x=!charend('/')/resid=!charend('/')/hc=!charend('/')/mse=!charend('/')).
  compute n1=nrow(!x).
  compute invXtX = inv(t(!x)*!x).
  compute varb = !mse*invXtX.
  compute k3 = ncol(!x).
  compute xhc=0.
  do if (!hc <> 5).
    compute xhc=!x.
    compute hat = xhc(:,1).
    loop i3=1 to nrow(xhc).
      compute hat(i3,1)= xhc(i3,:)*invXtX*t(xhc(i3,:)). 
    end loop.
    do if (!hc = 0 or !hc =1).
      loop i3 = 1 to k3.
        compute xhc(:,i3)=xhc(:,i3)&*!resid.
      end  loop.
    end if.
    do if (!hc =3 or !hc=2).
      loop i3=1 to k3.
        compute xhc(:,i3) = (!resid&/(1-hat)&**(1/(4-!hc)))&*xhc(:,i3).
      end loop.
    end if.
    do if (!hc = 4).
      compute hcmn=make(n,2,4).
      compute hcmn(:,2)=(n1*hat)/k3.
      loop i3= 1 to k3.
        compute xhc(:,i3) = (!resid&/(1-hat)&**(rmin(hcmn)/2))&*xhc(:,i3).
      end loop.
    end if.
    compute varb=(invXtX*t(xhc)*xhc*invXtX).
    do if (!hc=1).
      compute varb=(n1/(n1-ncol(!x)))&*varb.
    end if.
  end if.
  compute hclab={"se(HC0)","se(HC1)","se(HC2)","se(HC3)","se(HC4)","se"}.
  compute hclab=hclab(1,(!hc+1)).
  compute hcflab={"F(HC0)","F(HC1)","F(HC2)","F(HC3)","F(HC4)","F"}.
  compute hcflab=hcflab(1,(!hc+1)).
  release xhc.
!ENDDEFINE.

DEFINE longchk (variab=!charend('/')).
/* check for any long variable names */.
  !let !toomany=0.
  !do !i !in (!variab).
    !do !j = 1 !to !length(!i).
      !if ((!j > 8) !and (!toomany = 0)) !then.
        !let !toomany = 1.
        compute toomany=1.
      !ifend.
    !doend.
  !doend.
   do if (toomany=1 and longname=0).
    compute criterr=1.
    do if (tooman=0).
      compute tooman=1.     
      compute errcode(errs,1) = 61.
      compute errs = errs + 1. 
    end if.
  end if.
!ENDDEFINE.

DEFINE drindef (decpnt=!charend('/') !default(F10.4)).
do if (criterr = 0 and nms > 0).
  compute paths=paths(:,2:ncol(paths)).
  compute pathsw=pathsw(:,2:ncol(pathsw)).
  compute pathsz=pathsz(:,2:ncol(pathsz)).
  compute pathswz=pathswz(:,2:ncol(pathswz)).
  compute pathsmod=pathsw+pathsz+pathswz.
  compute pathsdv=pathsdv(:,2:ncol(pathsdv)).
  compute pathsfoc=pathsfoc(:,2:ncol(pathsfoc)).
  compute pathtype=pathtype(:,2:ncol(pathtype)).
  compute anymod=(rsum(pathsmod) > 0).
  compute obscoeff=obscoeff(1,2:ncol(obscoeff)).
  do if (dototal = 0).
    print/title = "****************** DIRECT AND INDIRECT EFFECTS OF X ON Y *****************".
  end if.
  do if (dototal = 1).
    print/title = "************** TOTAL, DIRECT, AND INDIRECT EFFECTS OF X ON Y **************".   
    compute totefflb(1,1)="Effect".
    do if (counterf <>  1).
      do if (effsize=1).
        compute toteffsz=toteff(:,1)/ysd.
        compute totefflb={totefflb,"c_ps"}.
        do if (xdich = 0 and mcx = 0).
          compute toteffsz={toteffsz, (toteffsz*xsd)}.
          compute totefflb={totefflb,"c_cs"}.
        end if.
        compute toteff={toteff,toteffsz}.
      end if.
      do if (nxvls > 1).
        print toteff/title="Relative total effects of X on "+
    "Y:"/rnames=toteffl2/cnames=totefflb/format=!decpnt.
        compute clabtmp={"R2-chng", hcflab, "df1","df2","p"}.
        print totomni/title="Omnibus test of total effect of X on Y:"/cnames=clabtmp/format=!decpnt.    
        print/title= "----------"/space=0.
      else.
        print toteff/title="Total effect of X on Y"/cnames=totefflb/format=!decpnt.
      end if.
    end if.
  end if.
  compute moddir=wcmat(nrow(bcmat),1)+zcmat(nrow(bcmat),1).
  do if (bcmat(nrow(bcmat),1)=1 and counterf <> 1).
    do if (ydich=1).
      compute direfflb(:,(ncol(direfflb)-5):ncol(direfflb))={"Effect","se","Z","p","LLCI","ULCI"}.
    end if. 
    do if (moddir=0).
      compute direfflb(1,1)="Effect".
    end if.
    do if (effsize=1 and moddir=0 and anymod = 0).
      compute direffsz=direff(:,1)/ysd.
      compute direfflb={direfflb,"c'_ps"}.
      do if (xdich = 0 and mcx = 0).
        compute direffsz={direffsz, (direffsz*xsd)}.
        compute direfflb={direfflb,"c'_cs"}.
      end if.
      compute direff={direff,direffsz}.
    end if.
    do if (moddir = 0 and nxvls=1).
      print direff/title="Direct effect of X on Y"/cnames=direfflb/format=!decpnt.
    end if.
    do if (moddir = 0 and nxvls>1).  
      print direff/title="Relative direct effects of X on "+
    "Y"/rnames=direffl2/cnames=direfflb/format=!decpnt.  
      do if (ydich = 0).  
        compute clabtmp={"R2-chng", hcflab, "df1","df2","p"}.
        print diromni/title="Omnibus test of direct effect of X on "+
    "Y:"/cnames=clabtmp/format=!decpnt.
      end if.
      do if (ydich = 1).  
        compute clabtmp={"Chi-sq", "df", "p"}.
        print diromni/title="Omnibus likelihood ratio test of direct effect of X on "+
    "Y:"/cnames=clabtmp/format=!decpnt.
      end if.
      print/title= "----------"/space=0.
    end if.
    do if (moddir > 0 and nxvls=1).
      print direff/title="Conditional direct effect(s) of X on Y:"/cnames=direfflb/format=!decpnt.
    end if.
    do if (moddir > 0 and nxvls>1).
      compute direffl2={" "}.
      loop i = 1 to nxvls.
        loop j = 1 to (nrow(direff)/nxvls).
          compute direffl2={direffl2;xcatlab(i,1)}.
        end loop.
      end loop.
      compute direffl2=direffl2(2:nrow(direffl2),1).
      print direff/title="Relative conditional direct effect(s) of X on "+
    "Y:"/cnames=direfflb/rnames=direffl2/format=!decpnt.
    end if.    
  end if.
  
  
  do if (bcmat(nrow(bcmat),1)=0 and counterf <> 1).
      print/title="The direct effect of X on Y is fixed to zero.".
  end if.
  /* print/title= "----------"/space=0 */.

  /* Here is the start of the indirect effects */.

  do if (nms = 1).
    compute indmark={2}.
    compute indsets={1,2}.
  end if.
  do if (nms = 2).
  compute indmark={2,2,3}.
  compute indsets={1,4,2,5,1,3,5}.
    compute thetam=1.
  end if.
  do if (nms = 3).
    compute indmark={2,2,2,3,3,3,4}.
    compute indsets={1,7,2,8,4,9,1,3,8,1,5,9,2,6,9,1,3,6,9}.
    compute thetam={1,2,3}.
  end if.
  do if (nms = 4).
    compute indmark={2,2,2,2,3,3,3,3,3,3,4,4,4,4,5}.
    compute indsets={1,11,2,12,4,13,7,14,1,3,12,1,5,13,1,8,14,2,6,13,2,9,14,4,10,14,1,3,6,13,1,3,9,
    14,1,5,10,14,2,6,10,14,1,3,6,10,14}.
    compute thetam={1,2,4,3,5,6}.
  end if.
  do if (nms = 5).
    compute indmark={2,2,2,2,2,3,3,3,3,3,3,3,3,3,3,4,4,4,4,4,4,4,4,4,4,5,5,5,5,5,6}.
    compute indsets={1,16,2,17,4,18,7,19,11,20,1,3,17,1,5,18,1,8,19,1,12,20,2,6,18,2,9,19,2,13,20,4,
    10,19,4,14,20,7,15,20,1,3,6,18,
                                    1,3,9,19,1,3,13,20,1,5,10,19,1,5,14,20,1,8,15,20,2,6,10,19,2,6,
    14,20,2,9,15,20,4,10,15,20,1,3,6,10,19,
                                     1,3,6,14,20,1,3,9,15,20,1,5,10,15,20,2,6,10,15,20,1,3,6,10,15,
    20}.
    compute thetam={1,2,5,3,6,8,4,7,9,10}.
  end if.
  do if (nms = 6).
    compute indmark={2,2,2,2,2,2,3,3,3,3,3,3,3,3,3,3,3,3,3,3,3,4,4,4,4,4,4,4,4,4,4,4,4,4,4,4,4,4,4,
    4,4,5,5,5,5,5,5,5,5,5,5,5,5,5,5,5,6,6,6,6,6,6,7}.
    compute indsets={1,22,2,23,4,24,7,25,11,26,16,27,1,3,23,1,5,24,1,8,25,1,12,26,1,17,27,2,6,24,2,
    9,25,2,13,26,2,18,27,4,10,25,4,14,26,
                                    4,19,27,7,15,26,7,20,27,11,21,27,1,3,6,24,1,3,9,25,1,3,13,26,1,
    3,18,27,1,5,10,25,1,5,14,26,1,5,19,27,1,8,15,26,1,8,20,27,
                                    1,12,21,27,2,6,10,25,2,6,14,26,2,6,19,27,2,9,15,26,2,9,20,27,2,
    13,21,27,4,10,15,26,4,10,20,27,4,14,21,27,7,15,21,27,
                                    1,3,6,10,25,1,3,6,14,26,1,3,6,19,27,1,3,9,15,26,1,3,9,20,27,1,3,
    13,21,27,1,5,10,15,26,1,5,10,20,27,1,5,14,21,27,
                                    1,8,15,21,27,2,6,10,15,26,2,6,10,20,27,2,6,14,21,27,2,9,15,21,
    27,4,10,15,21,27,1,3,6,10,15,26,1,3,6,10,20,27,
                                     1,3,6,14,21,27,1,3,9,15,21,27,1,5,10,15,21,27,2,6,10,15,21,27,
    1,3,6,10,15,21,27}.
    compute thetam={1,2,6,3,7,10,4,8,11,13,5,9,12,14,15}.
  end if.
  do if (nms = 7).
    compute indmark={2,2,2,2,2,2,2}.
    compute indsets={1,29,2,30,4,31,7,32,11,33,16,34,22,35}.
  end if.
  do if (nms = 8).
    compute indmark={2,2,2,2,2,2,2,2}.
    compute indsets={1,37,2,38,4,39,7,40,11,41,16,42,22,43,29,44}.
  end if.
  do if (nms = 9).
    compute indmark={2,2,2,2,2,2,2,2,2}.
    compute indsets={1,46,2,47,4,48,7,49,11,50,16,51,22,52,29,53,37,54}.
  end if.
  do if (nms=10).
    compute indmark={2,2,2,2,2,2,2,2,2,2}.
    compute indsets={1,56,2,57,4,58,7,59,11,60,16,61,22,62,29,63,37,64,46,65}.
  end if.
  compute indlbl = {"Ind1"; "Ind2"; "Ind3"; "Ind4"; "Ind5"; "Ind6"; "Ind7"; "Ind8"; "Ind9"; 
    "Ind10"; "Ind11"; "Ind12"; "Ind13"; "Ind14"; "Ind15"}.
  compute indlbl = {indlbl; 
    "Ind16";"Ind17";"Ind18";"Ind19";"Ind20";"Ind21";"Ind22";"Ind23";"Ind24";"Ind25";"Ind26";"Ind27";""+
    "Ind28";"Ind29";"Ind30"}.
  compute indlbl = {indlbl; 
    "Ind31";"Ind32";"Ind33";"Ind34";"Ind35";"Ind36";"Ind37";"Ind38";"Ind39";"Ind40";"Ind41";"Ind42";""+
    "Ind43";"Ind44";"Ind45"}.
  compute indlbl = {indlbl; 
    "Ind46";"Ind47";"Ind48";"Ind49";"Ind50";"Ind51";"Ind52";"Ind53";"Ind54";"Ind55";"Ind56";"Ind57";""+
    "Ind58";"Ind59";"Ind60"}.
  compute indlbl = {indlbl; "Ind61";"Ind62";"Ind63"}.
  compute cntname={"(C1)";"(C2)";"(C3)";"(C4)";"(C5)";"(C6)";"(C7)";"(C8)";"(C9)";"(C10)";"(C11)"+
    "";"(C12)";"(C13)";"(C14)";"(C15)";"(C16)";"(C17)"}.
  compute cntname={cntname;"(C18)";"(C19)";"(C20)";"(C21)";"(C22)";"(C23)";"(C24)";"(C25)";"(C26)"+
    "";"(C27)";"(C28)";"(C29)";"(C30)";"(C31)"}.
  compute cntname={cntname;"(C32)";"(C33)";"(C34)";"(C35)";"(C36)";"(C37)";"(C38)";"(C39)";"(C40)"+
    "";"(C41)";"(C42)";"(C43)";"(C44)";"(C45)"}.
  compute cntname={cntname;"(C46)";"(C47)";"(C48)";"(C49)";"(C50)";"(C51)";"(C52)";"(C53)";"(C54)"+
    "";"(C55)";"(C56)";"(C57)";"(C58)";"(C59)"}.
  compute cntname={cntname;"(C60)";"(C61)";"(C62)";"(C63)";"(C64)";"(C65)";"(C66)";"(C67)";"(C68)"+
    "";"(C69)";"(C70)";"(C71)";"(C72)";"(C73)"}.
  compute cntname={cntname;"(C74)";"(C75)";"(C76)";"(C77)";"(C78)";"(C79)";"(C80)";"(C81)";"(C82)"+
    "";"(C83)";"(C84)";"(C85)";"(C86)";"(C87)"}.
  compute cntname={cntname;"(C88)";"(C89)";"(C90)";"(C91)";"(C92)";"(C93)";"(C94)";"(C95)";"(C96)"+
    "";"(C97)";"(C98)";"(C99)";"(C100)";"(C101)"}.
  compute cntname={cntname;"(C102)";"(C103)";"(C104)";"(C105)"}.  
  compute indmake=make(ncol(indmark),(nms+2),0).
  compute indmod=make(ncol(indmark),1,999).
  compute indmmm=make(ncol(indmark),1,0).
  compute indmmmt=make(ncol(indmark),1,0).
  compute start=1.
  compute end=0.
  compute nindfx=0.
  compute indlocs=make(nrow(thetaxmb),ncol(paths),999).
  compute indkey=make(ncol(indmark),1+((rmax(indmark)*2)+1),"     ").
  compute c1=1.
  compute c2=1.
  compute c3=1.
  loop i = 1 to ncol(paths).
    do if (pathtype(1,i)=1).
      compute indlocs(:,i)=thetaxmb(:,c1).
      compute c1=c1+1.
    end if.
    do if (pathtype(1,i)=3).
      compute indlocs(:,i)=thetamyb(:,c2).
      compute c2=c2+1.
    end if.
    do if (pathtype(1,i)=2 and nms < 7 and serial=1).
      compute indlocs(:,i)=thetammb(:,thetam(1,c3)).
      compute c3=c3+1.
    end if.
  end loop.
  /* print indlocs */.
  loop i = 1 to ncol(indlocs).
    compute c1=2.
    loop j = 2 to nrow(indlocs).
      do if (indlocs(j,i) <> 0).
        compute indlocs(c1,i)=indlocs(j,i).
        compute c1=c1+1.
      end if.
    end loop.
    compute indlocs(1,i)=c1-2.
  end loop.
  compute indlocs=indlocs(1:rmax((indlocs(1,:))+1),:).
  loop i = 1 to ncol(indmark).
    compute numget=indmark(1,i).
    compute end=end+numget.
    compute gotcha=indsets(1,start:end).
    compute start=end+1.
    compute ok=1.
    compute temp=0.
    compute repoman=make(4,1,0).
      loop j = 1 to ncol(gotcha).
        do if paths(1,gotcha(1,j))=0.
          compute ok=0.
        end if.
        do if (pathsmod(1,gotcha(1,j)) > 0).
          compute temp=1.
          compute temp2={pathsw(1,gotcha(1,j));pathsz(1,gotcha(1,j));pathswz(1,gotcha(1,j));0}.
          do if (temp2(1,1)=1 and temp2(2,1)=1 and temp2(3,1)=0).
            compute temp2(4,1)=1.
          end if.
          compute repoman=repoman+temp2.
        end if.
      end loop.
      compute temp=0.  
      compute tempmmm=0.
      compute typemmm=0.
      do if ((repoman(1,1) > 0) and (repoman(2,1) = 0)).
        compute temp=1.
        do if (repoman(1,1)=1).
          compute tempmmm=1. 
        end if.
        do if (repoman(1,1) > 1 and (wdich=1 or mcw > 0)).
          compute tempmmm=12. 
          compute typemmm=mcw.
          do if (wdich=1).
            compute typemmm=1.
          end if.
        end if.
        do if (repoman(1,1) > 1 and (wdich=0 and mcw = 0)).
          compute tempmmm=101. 
        end if.
      end if.
      do if ((repoman(1,1) = 0) and (repoman(2,1) > 0)).
        compute temp=2.
        do if (repoman(2,1)=1).
          compute tempmmm=2.
        end if.
        do if (repoman(2,1) > 1 and (zdich = 1 or mcz > 0)).
          compute tempmmm=22.
          compute typemmm=mcz.
          do if (zdich=1).
            compute typemmm=1.
          end if.
        end if.
        do if (repoman(2,1) > 1 and (zdich = 0 and mcw = 0)).
          compute tempmmm=102.
        end if.
      end if.
      do if (repoman(1,1)>0 and repoman(2,1)>0).
        compute temp=3.
        do if (repoman(1,1)=1 and repoman(2,1)=1).
          do if (repoman(4,1)=1).
            compute tempmmm=31.
          end if.
          do if (repoman(3,1)=1).
            compute tempmmm=41.
          end if.
        end if.
      end if.
      do if (repoman(1,1)=1 and repoman(2,1)=1 and repoman(3,1)=0 and repoman(4,1)=0).
        compute tempmmm=51.
      end if.
      do if (ok = 1).
        compute nindfx=nindfx+1.
        compute indmake(nindfx,1)=numget.
        compute indmod(nindfx,1)=temp.
        compute indmmm(nindfx,1)=tempmmm.
        compute indmmmt(nindfx,1)=typemmm.
        compute indmake(nindfx,2:(1+numget))=gotcha.
        compute indkey(nindfx,1)=xnames.
          loop j = 1 to numget.
            compute indkey(nindfx,(j*2+1))=pathsdv(1,gotcha(1,j)).
            compute indkey(nindfx,(j*2))="   ->   ".
          end loop.
      end if.
  end loop.
  compute indkey=indkey(1:nindfx,1:((cmax(indmake(:,1))*2)+1)).
  compute indmake=indmake(1:nindfx,1:(cmax(indmake(:,1))+1)).
  compute indmod=indmod(1:nrow(indmake),1).
  compute indmmm=indmmm(1:nrow(indmake),1).
  compute indmmmt=indmmmt(1:nrow(indmake),1).
  compute ncpairs = (((nindfx)*(nindfx-1))/2).
  do if ((contrast = 1 or contrast = 2) and (ncpairs > 105)).
    compute contrast=0.
    compute notecode(notes,1) = 13.
    compute notes = notes + 1.
  end if.
  do if (contrast = 3).
    do if (ncol(contvec) <> nindfx).
      compute contrast=0.
      compute notecode(notes,1) = 14.
      compute notes = notes + 1.
    end if.
  end if.

  /* This is for models with no moderator */.
  do if (anymod=0).
    do if (nms = 1 and contrast > 0).
      compute contrast=0.
    end if.
    compute efloop=(((1-(effsize=0))*2)+1)-(((mcx>0 or xdich=1))*(1-(effsize=0))).
    loop kk=1 to efloop.
      do if (boot = 0).
        compute bootres=obscoeff.
        compute indtab=999.
        compute inddiff=999.
        compute bootysd=ysd.
        compute bootxsd=xsd.
      end if.
      do if (boot > 0).
        compute bootres={obscoeff;bootres}.
        compute indtab=make(1,4,999).
        compute inddiff=make(nrow(bootres),1,999).
      end if.
      compute indtotal=make(nrow(bootres),1,0).
      loop i = 1 to nrow(indmake).
        loop j = 1 to nxvls.
          compute indtemp=make(nrow(bootres),1,1).
          loop k = 1 to indmake(i,1).
            compute jtemp=1.
            do if (j > 1 and k=1).
              compute jtemp=j.
            end if.
            compute indtemp=indtemp&*bootres(:,pathsfoc(jtemp,indmake(i,(k+1)))).
          end loop.
          do if (kk = 2).
            compute indtemp=indtemp/bootysd.
          end if.
          do if (kk = 3).
            compute indtemp=(bootxsd&*indtemp)/bootysd.
          end if.
          do if (contrast <> 0).
            compute inddiff={inddiff,indtemp}.
          end if.
          do if (nxvls=1).
            compute indtotal=indtotal+indtemp.
          end if.
          compute indeff=indtemp(1,1).
          do if (boot > 0).
            bcboot3 databcbt = indtemp(2:nrow(indtemp),1)/estmte=(indtemp(1,1)*bc)+(9999*(1-bc)).
            compute indeff={indeff,bootse,llcit,ulcit}.
          end if.
          compute indtab={indtab;indeff}.
        end loop.
      end loop.
      compute indtab=indtab(2:nrow(indtab),:).
      compute rowlbs=indlbl(1:nrow(indtab),1).
      do if (mc > 0).
        compute inddiff=make(mc,1,-999).
        compute indtab2=make(nrow(indtab),4,-999).
        compute indtab2(:,1)=indtab.
        compute indtab=indtab2.
        release indtab2.
        compute mcct=0.
        compute indtotal=make(mc,1,0).
        do if (kk = 1).
          compute x1 = sqrt(-2*ln(uniform(mc,nrow(mcsopath))))&*cos((2*3.14159265358979)*uniform(mc,
    nrow(mcsopath))).
          compute x1=x1*chol(indcov).
          loop ii=1 to nrow(x1).
            compute x1(ii,:)=x1(ii,:)+t(mcsopath).
          end loop.
        end if.
        loop ii=1 to nms.
          compute tmpb=x1(:,((nms*nxvls)+ii)).
          compute tmpb2=tmpb.
          do if (nxvls > 1).
            loop jj=1 to (nxvls-1).
              compute tmpb2={tmpb2,tmpb}.
            end loop.
          end if.
          compute indtemp=x1(:,(((ii-1)*nxvls)+1):(ii*nxvls))&*tmpb2.
          loop jj=1 to ncol(indtemp).
            do if (kk = 2).
              compute indtemp(:,jj)=indtemp(:,jj)/ysd.
            end if.
            do if (kk = 3).
              compute indtemp(:,jj)=(xsd*indtemp(:,jj))/ysd.
            end if.            
            bcboot3 databcbt = indtemp(:,jj).           
            compute mcct=mcct+1.
            compute indtab(mcct,2:4)={bootse,llcit,ulcit}.
          end loop.
          do if (nxvls=1).
            compute indtotal=indtotal+indtemp.
            do if (contrast <> 0).
              compute inddiff={inddiff,indtemp}.
            end if.
          end if.
        end loop.
        release indtemp,tmpb.
      end if.
      do if (normal = 1 and sobelok=1).
        compute sobelmat=indtab(:,1).
        compute sobelmat={sobelmat,(sobelmat/2),sobelmat,sobelmat}.
        loop ii=1 to nms.
          compute se2b=indcov(((nms*nxvls)+ii),((nms*nxvls)+ii)).
          compute bpath2=mcsopath(((nms*nxvls)+ii),1)&**2.
          compute se2a=diag(indcov((((ii-1)*nxvls)+1):(ii*nxvls),(((ii-1)*nxvls)+1):(ii*nxvls))).
          compute apath2=mcsopath((((ii-1)*nxvls)+1):(ii*nxvls) ,1)&**2.
          compute sesobel=sqrt(apath2*se2b+bpath2*se2a+se2a*se2b).
          compute sobelmat((((ii-1)*nxvls)+1):(ii*nxvls),2)=sesobel.
        end loop.
        release se2b,bpath2,se2a,apath2,sesobel,ii.
        compute sobelmat(:,3)=sobelmat(:,1)&/sobelmat(:,2).
        compute sobelmat(:,4) = 2*(1-cdfnorm(abs(sobelmat(:,3)))).
      end if.
      do if (serial = 0).
        compute rowlbs=t(mnames).
      end if.
      do if (nxvls=1 and nms > 1).
        compute rowlbs={"TOTAL";rowlbs}.
        compute indtemp=indtotal(1,1).
        do if (boot > 0 and nxvls=1).
          bcboot3 databcbt = indtotal(2:nrow(indtotal),1)/estmte=(indtotal(1,1)*bc)+(9999*(1-bc)).
          compute indtemp={indtemp, bootse,llcit,ulcit}.
        end if.
        do if (mc > 0).
          compute obtmc=indtab(:,1).
          compute indtemp=csum(obtmc).          
          bcboot3 databcbt = indtotal(:,1).
          compute indtemp={indtemp, bootse,llcit,ulcit}.
        end if.
        compute indtab={indtemp;indtab}.
      end if.
      compute bootlbs={"Effect", "BootSE","BootLLCI","BootULCI"}.
      do if (mc > 0).
        compute bootlbs={"Effect", "MC SE","MC LLCI","MC ULCI"}.
      end if.
      do if (nxvls = 1).
        do if (contrast <> 0).
          compute inddiff=inddiff(:,2:ncol(inddiff)).
          do if (mc > 0).
            compute inddiff={t(obtmc);inddiff}.
          end if.
          do if (contrast = 3).
            compute inddifft=inddiff*t(contvec).
            compute indtemp=inddifft(1,1).
            do if (boot > 0 or mc > 0).
              do if (mc > 0).
                bcboot3 databcbt = inddifft(2:nrow(inddifft),1).
              end if.
              do if (boot > 0).
                bcboot3 databcbt = inddifft(2:nrow(inddifft),1)/estmte=(inddifft(1,1)*bc)+(9999*
    (1-bc)).
              end if.
              compute indtemp={indtemp, bootse,llcit,ulcit}.
            end if.
            compute indtab={indtab;indtemp}.
          end if.
          do if (contrast = 1 or contrast = 2).
            compute conkey=make(1,4," ").
            loop i = 1 to ncol(inddiff)-1.
              loop j = (i+1) to ncol(inddiff).           
                compute inddifft=inddiff(:,i)-inddiff(:,j).
                do if (contrast=2).
                  compute inddifft=abs(inddiff(:,i))-abs(inddiff(:,j)).
                end if.
                compute indtemp=inddifft(1,1).
                compute conkeyt={" ", rowlbs((i+1),1)," minus  ",rowlbs((j+1),1)}.
                compute conkey={conkey;conkeyt}.
                do if (boot > 0 or mc > 0).
                  do if (mc > 0).
                    bcboot3 databcbt = inddifft(2:nrow(inddifft),1).
                  end if.
                  do if (boot > 0).
                    bcboot3 databcbt = inddifft(2:nrow(inddifft),1)/estmte=(inddifft(1,1)*bc)+(9999*
    (1-bc)).
                  end if.
                  compute indtemp={indtemp, bootse,llcit,ulcit}.
                end if.
                compute indtab={indtab;indtemp}.
              end loop.
            end loop.
          end if.
          release inddiff.
          compute contlbs=cntname(1:(((nindfx)*(nindfx-1))/2),1).
          compute rowlbs={rowlbs;contlbs}.
        end if.
        do if (kk=1).
          print indtab/title = "Indirect effect(s) of X on "+
    "Y:"/rnames=rowlbs/cnames=bootlbs/format=!decpnt.
        end if.
        do if (kk = 2).
          print indtab/title = "Partially standardized indirect effect(s) of X on "+
    "Y:"/rnames=rowlbs/cnames=bootlbs/format=!decpnt.
        end if.
        do if (kk = 3).
          print indtab/title = "Completely standardized indirect effect(s) of X on "+
    "Y:"/rnames=rowlbs/cnames=bootlbs/format=!decpnt.
        end if.
        do if (normal=1 and sobelok=1 and kk=1).
          compute sobellab={"Effect",hclab,"Z","p"}.
          compute sobelrlb=rowlbs.
          do if (nms > 1).
            compute sobelrlb=rowlbs(2:(1+nms),1).
          end if.
          print sobelmat/title="   Normal theory test for indirect "+
    "effect(s):"/cnames=sobellab/rnames=sobelrlb/format=!decpnt.
        end if.
        do if (contrast <> 0).
          do if ((contrast=1 or contrast = 2) and kk=efloop ).
            compute conkey=conkey(2:nrow(conkey),:).
            print conkey/title = "Specific indirect effect contrast "+
    "definition(s):"/rnames=contlbs/format=A8.
          end if.
          do if (contrast = 3 and kk=efloop).
            compute crowlbs=rowlbs(2:(nindfx+1),1).
            print contvec/title = "Specific indirect effect contrast "+
    "weights:"/cnames=crowlbs/rlabels="(C1)"/format=!decpnt.
          end if.
          do if (contrast = 2 and kk=efloop).
            print/title = "Contrasts are differences between absolute values of indirect effects".
          end if.
        end if.
        do if (serial = 1 and kk=efloop).
          compute rowlbst=rowlbs(2:nrow(rowlbs),1).
          print indkey/title = "Indirect effect key:"/rnames=rowlbst/format = A8.
        end if.
        else.
        do if (kk = 1).
          print/title = "Relative indirect effects of X on Y".
        end if.
        do if (kk = 2).
          print/title = "Partially standardized relative indirect effect(s) of X on Y:".
        end if.
        do if (kk = 3).
          print/title = "Completely standardized relative indirect effect(s) of X on Y:".
        end if.
        loop i = 1 to nrow(indmake).
          compute indtabsm=indtab((((i-1)*nxvls)+1):(nxvls*i),:).
          compute indkeyt=indkey(i,:).
          print indkeyt/title=" "/space=0/format=A8.
          do if (bcmat(nrow(bcmat),1)=0)).
            compute direffl2=xcatlab(1:nxvls,1).
          end if.
          print indtabsm/title = " "/cnames=bootlbs/rnames=direffl2/format=!decpnt/space=0.
          do if (normal=1 and sobelok=1 and kk=1).
            compute sobelsm=sobelmat((((i-1)*nxvls)+1):(nxvls*i),:).
            compute sobellab={"Effect",hclab,"Z","p"}.
            print sobelsm/title="      Normal theory test for relative indirect "+
    "effects:"/cnames=sobellab/rnames=direffl2/format=!decpnt.
          end if.
        end loop.
      end if.
      do if (effsize = 1 and boot > 0).
        compute bootres=bootres(2:nrow(bootres),:).
      end if.
    end loop.
  end if.
  /* this is the end of the no moderators loop */.

  do if (anymod > 0).
   do if (boot = 0).
      compute bootres=obscoeff.
      compute indtab=999.
      /* compute inddiff=999 */.
    end if.
    do if (boot > 0).
      compute bootres={obscoeff;bootres}.
      compute indtab=make(1,4,999).
      /* compute inddiff=make(nrow(bootres),1,999) */.
    end if.
    do if (csum((indmod > 0))=nrow(indmod)).
      do if (nxvls > 1).
        print/title= "Relative conditional indirect effects of X on Y:".
      end if.
      do if (nxvls = 1).
        print/title= "Conditional indirect effects of X on Y:".
      end if.
    end if.
    do if (csum((indmod > 0)) < nrow(indmod)).
      do if (nxvls > 1).
        print/title= "Relative conditional and unconditional indirect effects of X on Y:".
      end if.
      do if (nxvls = 1).
        print/title= "Conditional and unconditional indirect effects of X on Y:".
      end if.
    end if.

    loop i = 1 to nrow(indmake).
      /* I added this but not sure */.
      compute indtab=indtab(1,:)*0.
      print indkey(i,:)/title = "INDIRECT EFFECT:"/format=A8.
      do if (indmod(i,1)=0).
        loop j = 1 to nxvls.
          compute indtemp=make(nrow(bootres),1,1).
          loop k = 1 to indmake(i,1).
            compute jtemp=1.
            do if (j > 1 and k=1).
              compute jtemp=j.
            end if.
            compute indtemp=indtemp&*bootres(:,pathsfoc(jtemp,indmake(i,(k+1)))).
          end loop.
          compute indeff=indtemp(1,1).
          do if (boot > 0).          
            bcboot3 databcbt = indtemp(2:nrow(indtemp),1)/estmte=(indtemp(1,1)*bc)+(9999*(1-bc)).
            compute indeff={indeff,bootse,llcit,ulcit}.
          end if.
          compute indtab={indtab;indeff}.
        end loop.
        do if (nxvls > 1).
          compute indefflb=xcatlab(1:nxvls,1).
          print indtab(2:nrow(indtab),:)/title = " "/clabels="Effect", "BootSE",  "BootLLCI",  
    "BootULCI"/rnames=indefflb/format=!decpnt/space=0.
        end if.
        do if (nxvls = 1).
          print indtab(2:nrow(indtab),:)/title = " "/clabels="Effect", "BootSE",  "BootLLCI",  
    "BootULCI"/format=!decpnt/space=0.
        end if.
      end if.
      /* end of unmoderated */.
      /* start of moderated */.
      do if (indmod(i,1)>0).
        do if (indmod(i,1)=1).
          compute indmodva=wmodvals.
          compute indprova=wprobval.
          compute condlbs={wnames}.
          compute printw=1.
        else if (indmod(i,1)=2).
          compute indmodva=zmodvals.
          compute indprova=zprobval.
          compute condlbs={znames}.
          compute printz=1.
        else if (indmod(i,1)=3).
          compute cntmp=1. 
          compute printz=1.
          compute printw=1.
          compute indmodva=make((nrow(wmodvals)*nrow(zmodvals)),2,999).
          loop k7 = 1 to nrow(wmodvals).
            loop k8 = 1 to nrow(zmodvals).
              compute indmodva(cntmp,:)={wmodvals(k7,1),zmodvals(k8,1)}.
              compute cntmp=cntmp+1.
            end loop.
          end loop.
          compute condlbs={wnames,znames}.
        end if.
        compute condres=make(nrow(indmodva),1,999).
        do if (boot > 0).
          compute condres=make(nrow(indmodva),4,999).
        end if.
        compute condres={indmodva,condres}.
        /* Here is where the computations start */.
       loop k4 = 1 to nxvls.
         compute imm3=make(nrow(bootres),1,1).
         compute imm4=make(nrow(bootres),1,1).
         compute indcontr=0.  
         do if (indmod(i,1)=3).
           compute tihsw=wprobval.
           compute tihsz=zprobval.
         end if.
         loop k1=1 to nrow(indmodva).
           compute tucker2=make(nrow(bootres),1,1).
           compute imm2=make(nrow(bootres),1,1).
           compute wfirst=0.
           compute zfirst=0.     
           compute immset=0.
           loop k2=1 to indmake(i,1).
             compute colnumb=indmake(i,(k2+1)).
             do if (k2=1).
                compute wbb=make(nrow(bootres),(nwvls*nxvls),0).
                compute zbb=make(nrow(bootres),(nzvls*nxvls),0).
                compute wzbb=make(nrow(bootres),(nwvls*nzvls*nxvls),0).
             end if.
             do if (k2<>1).
                compute wbb=make(nrow(bootres),nwvls,0).
                compute zbb=make(nrow(bootres),nzvls,0).
                compute wzbb=make(nrow(bootres),(nwvls*nzvls),0).
             end if.
             compute cnt=1.
             compute tihs=indlocs(2:((indlocs(1,colnumb))+1),colnumb).
             do if (k2 = 1).
               compute focbb=tihs(1:nxvls,1).
               compute focbb=bootres(:,focbb).
               do if (indmmm(i,1)>0).
                 compute imm=focbb(:,k4).
                 compute condbb=imm.
               end if.
               compute focaddon=make(1,nxvls,0).
               compute focaddon(1,k4)=1.
               compute cnt=cnt+nxvls.
               compute placeh=nxvls.
               do if (indmod(i,1)=1).
                 compute tihsz=make(nrow(wprobval),(nzvls*nxvls),0).
                 compute tihswz=make(nrow(wprobval),(nwvls*nzvls*nxvls),0).
                 do if (pathsw(1,colnumb)=1).
                   compute temp=make(nrow(wprobval),(nxvls*nwvls),0).
                   loop k5 = 1 to nrow(wprobval).
                     loop k6=1 to nwvls.
                       compute temp(k5, (((k4-1)*nwvls)+k6))=wprobval(k5,k6).
                     end loop.
                   end loop.
                   compute indprova={temp,tihsz,tihswz}.
                 else.
                   compute indprova={wprobval,tihsz,tihswz}.
                 end if.
               end if.
               do if (indmod(i,1)=2).
                 compute tihsw=make(nrow(zprobval),(nwvls*nxvls),0).
                 compute tihswz=make(nrow(zprobval),(nwvls*nzvls*nxvls),0).
                 do if (pathsz(1,colnumb)=1).
                   compute temp=make(nrow(zprobval),(nxvls*nzvls),0).
                   loop k5 = 1 to nrow(zprobval).
                     loop k6 =1 to nzvls.
                       compute temp(k5,(((k4-1)*nzvls)+k6))=zprobval(k5,k6).
                     end loop.
                   end loop.
                   compute indprova={tihsw,temp,tihswz}.
                 else.
                   compute indprova={tihsw,zprobval,tihswz}.
                 end if.
               end if.
               do if (indmod(i,1)=3).
                 compute indprova=make((nrow(wprobval)*nrow(zprobval)),((ncol(wprobval)*nxvls)+
    (ncol(zprobval)*nxvls)+(nwvls*nzvls*nxvls)),0).
                 compute cntemp=1.           
                 loop k7=1 to nrow(wprobval).
                   loop k8 =1 to nrow(zprobval).
                     compute temp=wprobval(k7,:)*focaddon(1,k4).
                     compute indprova(cntemp,(((k4-1)*nwvls)+1):(k4*(nwvls)))=temp.
                     compute temp=zprobval(k8,:)*focaddon(1,k4).
                     compute indprova(cntemp,  ((((k4-1)*nzvls)+1)+(nxvls*nwvls)) : 
    ((((k4-1)*nzvls)+1)+(nxvls*nwvls)+(nzvls-1)))=temp.
                     compute cntemp=cntemp+1.
                   end loop.
                 end loop.
                 do if (pathsz(1,colnumb)=0).
                   compute temp=make(nrow(indprova),(ncol(zprobval)*nxvls),0).
                   compute indprova(:,((ncol(wprobval)*nxvls)+1):((ncol(wprobval)+ncol(zprobval))*
    nxvls))=temp.
                 end if.
                 do if (pathsw(1,colnumb)=0).
                   compute temp=make(nrow(indprova),(ncol(wprobval)*nxvls),0).
                   compute indprova(:,1:(ncol(wprobval)*nxvls))=temp.   
                 end if.
                 do if (pathswz(1,colnumb)=1).
                    compute cntemp=(ncol(wprobval)*nxvls)+(ncol(zprobval)*nxvls)+((k4-1)*
    ncol(wprobval)*ncol(zprobval))+1.
                    loop k7=1 to ncol(wprobval).
                      loop k8=1 to ncol(zprobval).
                        compute indprova(:,cntemp)=indprova(:,((ncol(wprobval)*(k4-1))+k7))&*
    indprova(:,((((k4-1)*ncol(zprobval))+k8)+(nxvls*ncol(wprobval)))).
                        compute cntemp=cntemp+1.
                      end loop.
                    end loop.
                 end if.
               end if.
             end if.
             do if (k2 > 1).
               compute focbb=tihs(1,1).
               compute focbb=bootres(:,focbb).
               do if (indmmm(i,1)>0).
                 compute imm=focbb(:,1).
                 compute condbb=imm.
               end if.
               compute focaddon=1.
               compute cnt=cnt+1.
               compute placeh=1.
               do if (indmod(i,1)=1).
                 compute tihsz=make(nrow(wprobval),nzvls,0).
                 compute tihswz=make(nrow(wprobval),(nwvls*nzvls),0).
                 compute indprova={wprobval,tihsz,tihswz}.
               end if.
               do if (indmod(i,1)=2).
                 compute tihsw=make(nrow(zprobval),nwvls,0).
                 compute tihswz=make(nrow(zprobval),(nwvls*nzvls),0).
                 compute indprova={tihsw,zprobval,tihswz}.
               end if.
               do if (indmod(i,1)=3).
                 compute indprova=make((nrow(wprobval)*nrow(zprobval)),((ncol(wprobval)+
    ncol(zprobval))+(nwvls*nzvls)),0).
                 compute cntemp=1.           
                 loop k7=1 to nrow(wprobval).
                   loop k8 =1 to nrow(zprobval).
                     compute indprova(cntemp,1:(ncol(wprobval)+ncol(zprobval)))={wprobval(k7,:),
    zprobval(k8,:)}.
                     compute cntemp=cntemp+1.
                   end loop.
                 end loop.
                 do if (pathsz(1,colnumb)=0).
                   compute temp=make(nrow(indprova),ncol(zprobval),0).
                   compute indprova(:,(ncol(wprobval)+1):(ncol(wprobval)+ncol(zprobval)))=temp.
                 end if.
                 do if (pathsw(1,colnumb)=0).
                   compute temp=make(nrow(indprova),ncol(wprobval),0).
                   compute indprova(:,1:ncol(wprobval))=temp.   
                 end if.
                 do if (pathswz(1,colnumb)=1).
                    compute cntemp=ncol(wprobval)+ncol(zprobval)+1.
                    loop k7=1 to ncol(wprobval).
                      loop k8=1 to ncol(zprobval).
                        compute indprova(:,cntemp)=indprova(:,k7)&*indprova(:,(ncol(wprobval)+k8)).
                        compute cntemp=cntemp+1.
                      end loop.
                    end loop.
                 end if.
               end if.
             end if.  
             do if (pathsw(1,colnumb)) = 1.
               compute wbb=tihs(cnt:(cnt+(placeh*nwvls)-1),1).
               compute wbb=bootres(:,wbb).
               compute immlbs2=wcatlab(1:nwvls,1).
               do if (zfirst=0).
                 compute wfirst=1.
               end if.               
               do if (indmmm(i,1)=1 or indmmm(i,1)=31 or indmmm(i,1)=51).
                 compute imm=wbb(:,1).
                 loop k7 = 1 to nwvls.
                   compute imm={imm,wbb(:,(((k4-1)*nwvls*(k2=1))+k7))}.
                 end loop.
                 compute imm=imm(:,2:ncol(imm)).               
               end if.
               do if (indmmm(i,1)=41 or indmmm(i,1)=51).
                 compute condbb=make(nrow(bootres),1,0).
                 loop k7 = 1 to nwvls.
                   compute condbb={condbb,wbb(:,(((k4-1)*nwvls*(k2=1))+k7))}.
                 end loop.
                 compute condbb=condbb(:,2:ncol(condbb)).
               end if.
               compute cnt=cnt+(placeh*nwvls).
             end if.
             do if (pathsz(1,colnumb)) = 1.
               compute zbb=tihs(cnt:(cnt+(placeh*nzvls)-1),1).
               compute zbb=bootres(:,zbb).
               do if (wfirst=0).
                 compute zfirst=1.
               end if.
               do if (indmmm(i,1) <> 31). 
                 compute immlbs2=zcatlab(1:nzvls,1).
               end if.
               do if (indmmm(i,1)=2 or indmmm(i,1)=31 or indmmm(i,1)=51).
                 do if (indmmm(i,1)=2).
                   compute imm=zbb(:,1).
                 end if.
                 loop k7 = 1 to nzvls.
                   compute imm={imm,zbb(:,(((k4-1)*nzvls*(k2=1))+k7))}.
                 end loop.
                 do if (indmmm(i,1)=2 or indmmm(i,1)=51).
                   compute imm=imm(:,2:ncol(imm)).  
                   do if (indmmm(i,1)=51).
                     compute condbb={condbb,imm}.
                   end if.
                 end if.         
               end if.
               compute cnt=cnt+(placeh*nzvls).
             end if.
             do if (pathswz(1,colnumb)) = 1.
               compute wzbb=tihs(cnt:(cnt+(placeh*nwvls*nzvls)-1),1).
               compute wzbb=bootres(:,wzbb).
               do if (indmmm(i,1)=41).
                 compute imm=wzbb(:,1).              
                 loop k7=1 to nwvls*nzvls.
                   compute imm={imm,wzbb(:,(((k4-1)*nzvls*nwvls*(k2=1))+k7))}.
                 end loop.
               end if.
               do if (indmmm(i,1)=41).
                 compute imm=imm(:,2:ncol(imm)).
                 compute condbb={condbb,imm(:,(ncol(imm)-(nwvls*nzvls)+1):ncol(imm))}. 
               end if.
               compute cnt=cnt+(placeh*nzvls*nwvls).
             end if.
             compute indprobe={focaddon,indprova(k1,:)}.
             compute tucker={focbb,wbb,zbb,wzbb}.
             loop k3=1 to ncol(indprobe).
               compute tucker(:,k3)=tucker(:,k3)*indprobe(1,k3).
             end loop.
             compute tucker2=tucker2&*rsum(tucker).
             do if (indmmm(i,1) = 1 or indmmm(i,1)=2 or indmmm(i,1)=31 or indmmm(i,1)=41 or 
    indmmm(i,1)=51).
               do if (immset=1).
                 do if (ncol(imm2)=1 and ncol(imm) = 1).
                   compute imm2=imm2&*imm.
                 end if.
                 do if (indmmm(i,1)=41 or indmmm(i,1)=51).
                   do if ((ncol(condbb2) > 1) and (ncol(condbb)>1)).
                     compute condbb2t=make(nrow(condbb2),(ncol(condbb2)*ncol(condbb)),-999999).
                     compute k9=1.
                     do if (wfirst=1).
                       loop k7=1 to ncol(condbb2).
                         loop k8 = 1 to ncol(condbb).
                           compute condbb2t(:,k9)=condbb2(:,k7)&*condbb(:,k8).
                           compute k9=k9+1.
                         end loop.
                       end loop.
                     end if.
                     do if (zfirst=1).
                       loop k7=1 to ncol(condbb).
                         loop k8 = 1 to ncol(condbb2).
                           /* compute imm2t(:,k9)=condbb(:,k7)&*condbb2(:,k8) */.
                           compute condbb2t(:,k9)=condbb(:,k7)&*condbb2(:,k8).
                           compute k9=k9+1.
                         end loop.
                       end loop.
                     end if.
                     compute condbb2=condbb2t.
                     release condbb2t.
                   end if.
                   do if ((ncol(condbb2) > 1) and (ncol(condbb)=1)).
                     loop k7 = 1 to ncol(condbb2).
                       compute condbb2(:,k7)=condbb2(:,k7)&*condbb.
                     end loop.
                   end if.
                   do if ((ncol(condbb2) = 1) and (ncol(condbb)>1)).
                     loop k7 = 1 to ncol(condbb).
                       compute condbb(:,k7)=condbb2&*condbb(:,k7).
                     end loop.
                     compute condbb2=condbb.
                   end if.                 
                 end if.
                 do if (ncol(imm2) <> 1 and ncol(imm) <> 1).
                   compute imm2t=make(nrow(imm2),(ncol(imm2)*ncol(imm)),-999999).
                   compute k9=1.
                   do if (wfirst=1).
                     loop k7=1 to ncol(imm2).
                       loop k8 = 1 to ncol(imm).
                           compute imm2t(:,k9)=imm2(:,k7)&*imm(:,k8).
                           compute k9=k9+1.
                       end loop.
                     end loop.
                   end if.
                   do if (zfirst=1).
                     loop k7=1 to ncol(imm).
                       loop k8 = 1 to ncol(imm2).
                           compute imm2t(:,k9)=imm(:,k7)&*imm2(:,k8).
                           compute k9=k9+1.
                       end loop.
                     end loop.
                   end if.
                   compute imm2=imm2t.
                   release imm2t.
                 end if.
                 do if ((ncol(imm2) > 1) and (ncol(imm)=1)).
                   loop k7=1 to ncol(imm2).
                     compute imm2(:,k7)=imm2(:,k7)&*imm.
                   end loop.
                 end if.
                 do if ((ncol(imm2) = 1) and (ncol(imm) > 1)).
                   loop k7=1 to ncol(imm).
                     compute imm(:,k7)=imm2&*imm(:,k7).
                   end loop.
                   compute imm2=imm.
                 end if.
               end if.
               do if (immset=0).
                 compute imm2=imm.
                 do if (indmmm(i,1)=41 or indmmm(i,1)=51).
                   compute condbb2=condbb.
                 end if.
                 compute immset=1.
               end if.
             end if.
             /* that is it for mmm loop */.
           end loop.
           /* end of looping through paths: k2 */.
           compute indtemp=tucker2(1,1).
           do if (indmmm(i,1)=12 or indmmm(i,1)=22).
             compute imm3={imm3,tucker2}.
             do if (k1=nrow(indmodva)).
               compute imm3=imm3(:,2:ncol(imm3)).
               compute immstop=ncol(imm3).
               loop k8=2 to immstop.
                 do if (indmmmt(i,1)=1).
                   compute imm3={imm3,(imm3(:,k8)-imm3(:,1))}.
                 end if.
                 do if (indmmmt(i,1)=2).
                   compute imm3={imm3,(imm3(:,k8)-imm3(:,(k8-1)))}.
                 end if.
                 do if (indmmmt(i,1)=3).
                   compute imm3={imm3,((rsum(imm3(:,(k8:immstop)))/(immstop-k8+1))-imm3(:,(k8-1)))}.    
                 end if.
                 do if (indmmmt(i,1)=4).
                   compute imm3={imm3,(imm3(:,k8)-(rsum(imm3(:,1:immstop))/immstop))}.
                 end if.
               end loop.
               do if (indmmmt(i,1)<5).
                 compute imm2=imm3(:,(immstop+1):ncol(imm3)).
                 release imm3.
               end if.
             end if.
           end if.      
          /* -1 used to be 0 */.
           do if (indmmm(i,1)>-1 and (contrast = 1 or contrast = 2)).
             compute imm4={imm4,tucker2}.
             do if (k1=nrow(indmodva) and k1 > 1).
               compute imm4=imm4(:,2:ncol(imm4)).
               compute immstop=ncol(imm4).
               compute condcont=make((immstop*(immstop-1)/2),6,-999).              
               loop k8 = 1 to (immstop-1).
                 loop k9 = (k8+1) to immstop.                   
                   do if (contrast=1).
                     compute imm4={imm4,(imm4(:,k9)-imm4(:,k8))}.
                   end if.
                   do if (contrast=2).
                     compute imm4={imm4,(abs(imm4(:,k9))-abs(imm4(:,k8)))}.
                   end if.
                   compute condcont((ncol(imm4)-immstop),1)=imm4(1,k9).
                   compute condcont((ncol(imm4)-immstop),2)=imm4(1,k8).
                 end loop.
               end loop.
               compute imm4=imm4(:,(immstop+1):ncol(imm4)).   
               loop k8=1 to ncol(imm4).
                 compute condcont(k8,3)=imm4(1,k8).
                 do if (boot > 0).
                   bcboot3 databcbt = imm4(2:nrow(imm4),k8)/estmte=(imm4(1,k8)*bc)+(9999*(1-bc)).
                   compute condcont(k8,4:6)={bootse,llcit,ulcit}.  
                 end if.
               end loop.
               do if (boot=0).
                 compute condcont=condcont(:,1:3).
               end if.
               compute indcontr=1.
             end if.
           end if.
           do if (boot > 0).
             bcboot3 databcbt = tucker2(2:nrow(tucker2),1)/estmte=(tucker2(1,1)*bc)+(9999*(1-bc)).
             compute indtemp={indtemp, bootse,llcit,ulcit}.  
           end if.
           compute condres(k1,(ncol(indmodva)+1):ncol(condres))=indtemp.
         end loop.


         /* end of looping through indirect effects: k1 */.
          /* Here is where the computations end */.
          compute condlbs={condlbs,"Effect"}.
          do if (boot > 0).
            compute condlbs={condlbs,"BootSE",  "BootLLCI",  "BootULCI"}.
          end if.
          do if (nxvls=1).
            print condres/title=" "/cnames=condlbs/format=!decpnt/space=0.
          else.
            compute condrlb=make(nrow(condres),1,xcatlab(k4,1)).
            print condres/title=" "/cnames=condlbs/rnames=condrlb/format=!decpnt/space=0.
          end if.
          compute dichadj=0.
          compute immcat=0.
          do if (indmmm(i,1)>0).
            do if (indmmm(i,1)=1 or indmmm(i,1)=12 or indmmm(i,1)=31).
              do if (wdich=1 and mcw=0).
                do if (indmmm(i,1) <> 12).
                  compute imm2(:,1)=imm2(:,1)*(wmax-wmin).
                end if.
                do if (indmmm(i,1) <> 31).
                  compute dichadj=1.
                end if.
              end if.           
              do if ((mcw = 1 or mcw = 2) and indmmm(i,1) <> 31)).
                compute immcat=1.
              end if.
            end if.
            do if (indmmm(i,1)=2 or indmmm(i,1)=22 or indmmm(i,1)=31).
              do if (zdich=1 and mcz=0).
                do if (indmmm(i,1) = 31).
                  compute imm2(:,(nwvls+1):ncol(imm2))=imm2(:,(nwvls+1):ncol(imm2))*(zmax-zmin).
                end if.
                do if (indmmm(i,1) = 2).
                  compute imm2(:,1)=imm2(:,1)*(zmax-zmin).
                end if.
                do if (indmmm(i,1) <> 31).
                  compute dichadj=1.
                end if.
              end if.
              do if ((mcz = 1 or mcz = 2) and indmmm(i,1) <> 31)).
                  compute immcat=1.
              end if.
            end if.
            compute immtemp2=t(imm2(1,:)).
            compute immtemp=immtemp2.
            compute immlbs={"Index"}.
            do if (boot > 0).
              compute immtemp=make(1,3,0).
              loop k7=1 to ncol(imm2).
                bcboot3 databcbt = imm2(2:nrow(imm2),k7)/estmte=(imm2(1,k7)*bc)+(9999*(1-bc)).
                compute temp={bootse,llcit,ulcit}.
                compute immtemp={immtemp;temp}.
              end loop.  
              compute immtemp=immtemp(2:nrow(immtemp),:).
              compute immtemp={immtemp2,immtemp}.
              compute immlbs={immlbs,"BootSE",  "BootLLCI",  "BootULCI"}.
            end if.
            do if (dichadj=0 and immcat=0 and indmmmt(i,1)<>5 and indmmm(i,1) < 100 ).
              do if (indmmm(i,1) < 30).
                print immtemp/title="      Index of moderated "+
    "mediation:"/cnames=immlbs/rnames=immlbs2/format=!decpnt.
              end if.
              do if (indmmm(i,1) = 31).
                compute immlbs2={immlbs2;zcatlab(1:nzvls,1)}.
                print immtemp/title="      Indices of partial moderated "+
    "mediation:"/cnames=immlbs/rnames=immlbs2/format=!decpnt.
              end if.

              do if ((nzvls = 1) and (nwvls = 1)).

              do if (indmmm(i,1) = 41 or indmmm(i,1)=51).
                loop k7=1 to nwvls.
                  compute immlbs2=zcatlab(1:nzvls,1).
                  compute immtemp2=immtemp((((k7-1)*nzvls)+1):(((k7-1)*nzvls)+nzvls),:).            
      
                  do if (nwvls > 1).
                    compute primodv={"        ", wcatlab(k7,1)}.
                    print primodv/title="      Primary moderator:"/format=A8.
                  end if.
                  do if (nzvls=1).
                    print immtemp2/title="      Index of moderated moderated "+
    "mediation"/cnames=immlbs/format=!decpnt.
                  else.
                    print immtemp2/title="      Indices of moderated moderated "+
    "mediation"/cnames=immlbs/rnames=immlbs2/format=!decpnt.
                  end if.
                 compute cmmtemp=make(nrow(zprobval),4,0).        
                  loop k8=1 to nrow(zprobval).
                    compute condbb3=condbb2(:,((nwvls+1)+((k7-1)*nzvls)):((nwvls+1)+((k7-1)*nzvls)+
    (nzvls-1))).
                    do if (ncol(zprobval) > 1).
                      compute condbb3=condbb3*mdiag(zprobval(k8,:)).
                    else.
                      compute condbb3=condbb3&*zprobval(k8,:).
                    end if.
                    compute condbb3={condbb2(:,k7),condbb3}.
                    compute icmm=rsum(condbb3).
                    compute cmmtemp(k8,1)=icmm(1,1).
                    do if (boot > 0).
                      bcboot3 databcbt = icmm(2:nrow(icmm),1)/estmte=(icmm(1,1)*bc)+(9999*(1-bc)).
                      compute cmmtemp(k8,2:4)={bootse,llcit,ulcit}.
                    end if.
                  end loop.
                  compute cmmtemp={zmodvals,cmmtemp}.
                  do if (boot=0).
                    compute cmmtemp=cmmtemp(:,1:2).
                  end if.                    
                  compute cmmlbs={znames,immlbs}.
                  print cmmtemp/title="      Indices of conditional moderated mediation by "+
    "W"/cnames=cmmlbs/format=!decpnt.
                end loop.
              end if.

              end if.

            end if.
            do if (dichadj=1 or immcat=1 and indmmm(i,1) < 30).
              print immtemp/title="Index of moderated mediation (difference between conditional "+
    "indirect effects):"/cnames=immlbs/rnames=immlbs2/format=!decpnt.
            end if.
          end if.
          do if (indcontr=1).
               compute condctlb={"Effect1","Effect2","Contrast","BootSE", "BootLLCI","BootULCI"}.
               print condcont/title=" Pairwise contrasts between conditional indirect effects "+
    "(Effect1 minus Effect2)"/cnames=condctlb/format=!decpnt.
          end if.
          print/title= "---"/space=0.
        end loop.
      end if.
      /* end of moderated */.
    end loop.
  end if.
  /* This is the end of the moderated loop */.
end if.
!ENDDEFINE.


DEFINE modelest (y=!charend('/')/x=!charend('/')/type=!charend('/')/full=!charend('/')).
    do if (!type=1).
      compute b = inv(t(!x)*!x)*t(!x)*!y.
      compute modres=b.      
      do if (!full=1).
        compute n1=nrow(!x).
        compute dfres=n1-(ncol(!x)).
        compute sstotal = t(!y-(csum(!y)/n1))*(!y-(csum(!y)/n1)).
        compute resid=!y-!x*b.
        compute ssresid = csum((resid)&**2).       
        compute r2 = (sstotal-ssresid)/sstotal.
        do if (r2 < 0).
          compute r2=0.
        end if.
        compute adjr2 = 1-((1-r2)*(n1-1)/(dfres)).
        compute mse=ssresid/(n1-ncol(!x)).
        hcest3 x=x/resid=resid/hc=hc/mse=mse.
        compute seb=sqrt(diag(varb)).
        compute trat = b&/seb.
        compute p = 2*(1-tcdf(abs(trat), (dfres))).
        compute tval =  sqrt(dfres* (exp((dfres-(5/6))*((xp2/(dfres-(2/3)+(.11/dfres)))*
    (xp2/(dfres-(2/3)+(.11/dfres)))))-1)).
        compute modres={modres,seb,trat,p}.
        compute modres={modres,(b-tval&*seb),(b+tval&*seb)}.
        compute modresl={"coeff",hclab,"t","p","LLCI","ULCI"}.
        compute lmat = ident(ncol(!x)).
        compute lmat = lmat(:,2:ncol(lmat)).
        compute fratio = (t(t(lmat)*b)*inv(t(lmat)*varb*lmat)*((t(lmat)*b)))/(ncol(!x)-1).
        compute pfr = 1-fcdf(fratio,(ncol(!x)-1),dfres).
        compute modsum={sqrt(r2),r2,mse,fratio,(ncol(!x)-1),dfres,pfr}.
        compute modsuml={"R","R-sq","MSE",hcflab,"df1","df2", "p"}.
      end if.
   end if.
  /* for logistic Y model */.
   do if (!type = 2 or !type=3).
     compute xlp=!x.
     compute ylp=!y.
     compute pt2 = make(nrow(ylp),1,(csum(ylp)/nrow(ylp))).
     do if (!type=2).
       compute LL3 = ylp&*ln(pt2)+(1-ylp)&*ln(1-pt2).
     end if.  
     compute LL3 = -2*csum(LL3).
     compute bt1 = make(ncol(xlp),1,0).
     compute LL1 = 0.
     compute pt1 = make(nrow(ylp),1,0.5).
     compute pt1lp=pt1.
     loop jjj = 1 to iterate.
       compute vt1 = mdiag(pt1lp&*(1-pt1lp)).
       compute b = bt1+inv(t(xlp)*vt1*xlp)*t(xlp)*(ylp-pt1lp).
       do if (!type=2).
         compute xlpb=xlp*b.
         compute xlpbt=(xlpb > -709.7).
         compute xlpb709=(1-xlpbt)*(-709.7).
         compute xlpb=(xlpb&*xlpbt)+xlpb709.
         compute pt1lp = 1/(1+exp(-(xlpb))).
       end if.
       compute itprob = csum((pt1lp < .00000001) or (pt1lp > .9999999)).
       do if (itprob > 0).
         loop kkk = 1 to nrow(pt1lp).
           do if (pt1lp(kkk,1) > .9999999).
             compute pt1lp(kkk,1) = .9999999.
           end if.
           do if (pt1lp(kkk,1) < .00000001).
             compute pt1lp(kkk,1) = .00000001.
           end if.
         end loop.
         compute itprob = 0.
       end if.
       do if (itprob = 0).
         do if (!type=2).         
           compute LL = ylp&*ln(pt1lp)+(1-ylp)&*ln(1-pt1lp).
         end if.
         compute LL2 = -2*csum(ll).
       end if.
       do if (abs(LL1-LL2) < converge).
         do if (!full=1).
           compute vt1 = mdiag(pt1lp&*(1-pt1lp)).
           compute varb = inv(t(xlp)*vt1*xlp).
           compute seb = sqrt(diag(varb)).
         end if.
         break.
       end if.
       compute bt1 = b.
       compute LL1 = LL2.
     end loop.
     compute modres=b.
     do if (jjj > iterate).
       compute itprob = 2.
       do if (booting=0).
          compute iterrmod=1.
       end if.
       do if (booting=1).
         compute bootiter=1.
       end if.
       do if (itprobtg=0).   
         compute itprobtg=1.
         compute errcode(errs,1) = 47.
         compute errs = errs + 1.
         do if (booting = 0 and !full=1).
           compute vt1 = mdiag(pt1lp&*(1-pt1lp)).
           compute varb = inv(t(xlp)*vt1*xlp).
           compute seb = sqrt(diag(varb)).
         end if.
       end if.
     end if.
     do if (!full=1).
       compute trat = b&/seb.
       compute dfres=nrow(xlp).     
       compute p = 2*(1-cdfnorm(abs(trat))).
       compute modres={modres,seb,trat,p}. 
       compute modres={modres,(b-xp2&*seb),(b+xp2&*seb)}.
       compute pvchi=1-chicdf((LL3-LL2),(nrow(modres)-1)).
       compute mcF = (LL3-LL2)/LL3.
       compute cox = 1-exp(-(LL3-LL2)/nrow(xlp)).
       compute nagel = cox/(1-exp(-(LL3)/nrow(xlp))).
       compute modsum={LL2,(LL3-LL2),(nrow(modres)-1),pvchi, mcF,cox,nagel}.
       compute modsuml={"-2LL","ModelLL", "df", "p", "McFadden", "CoxSnell", "Nagelkrk"}.
       compute modresl={"coeff","se","Z","p","LLCI","ULCI"}.
     end if.
   end if.
!ENDDEFINE.

DEFINE makdummy (dd=!charend('/')/method=!charend('/')/custcodv=!charend('/') !default 
    (0)/custcode=!charend('/') !default("-999")).
  compute dd=!dd.
  compute temp = dd.
  compute temp(GRADE(dd(:,2)),:) = dd.
  compute dd = temp.
  compute dummy = design(dd(:,2)).
  compute nvls = ncol(dummy).
  compute nnvls = csum(dummy).
  compute mnvls = cmin(t(nnvls)).
  compute conmat1=1.
  do if (mnvls < 2).
    compute errcode(errs,1) = 5.
    compute errs = errs + 1.
    compute criterr = 1.
  end if.
  do if (nvls > 9).
    compute errcode(errs,1) = 4.
    compute errs = errs+1.
    compute criterr = 1.
  end if.
  do if (criterr = 0).
    compute dumok = 1.
    compute nnvls=make(nvls,1,0).
    compute nnvls(1,1)=dd(1,2).
    compute temp = 2.
    loop i = 2 to n.
      do if (dd(i,2) <> nnvls((temp-1),1)).
         compute nnvls(temp,1)=dd(i,2).
         compute temp = temp+1.
      end if.
    end loop.
    do if (!method > 0).
      compute x = dummy(:,2:ncol(dummy)).
      compute nx = ncol(x).
      compute minus1 = make(1,ncol(x),-1).
      compute xdes=make((nx+1),3,0).
      compute xdes(1,1)=dd(1,2).
      compute xdes(1,2)=1.
      compute temp = 2.
      loop k = 2 to n.
        do if (dd(k,2) <> dd((k-1),2)).
          compute xdes(temp,2) = k.
          compute xdes(temp,1) = dd(k,2).
          compute xdes((temp-1),3) = k-1.
          compute temp=temp+1.
        end if.
      end loop.
      compute xdes((temp-1),3)=n.
      compute xdes = {xdes, (xdes(:,3)-xdes(:,2)+1)}.
      do if (!method = 4).
        loop k = 1 to n.
          do if (rsum(x(k,:)) = 0).
            compute x(k,:) = minus1.
          end if.
        end loop.
      end if.
      do if (!method = 2 or !method = 3 or !method=5).
         loop k = 1 to n.
           do if (rsum(x(k,:)) > 0).
               loop i = 1 to ncol(x).
                   do if (x(k,i) = 0).
                       compute x(k,i) = 1.
                   else.
                        break.
                   end if.
                end loop.
           end if.
         end loop.
         do if (!method = 3).
           compute conmat1={-8,1,1,1,1,1,1,1,1;
                                              0,-7,1,1,1,1,1,1,1;
                                              0,0,-6,1,1,1,1,1,1;
                                              0,0,0,-5,1,1,1,1,1;
                                              0,0,0,0,-4,1,1,1,1;
                                              0,0,0,0,0,-3,1,1,1;
                                              0,0,0,0,0,0,-2,1,1;
                                              0,0,0,0,0,0,0,-1,1}.
           loop i = 1 to 8.
             compute conmat1(i,:)=conmat1(i,:)/(10-i).
           end loop.
           compute conmat1=t(conmat1((10-nvls):8,(10-nvls):9)).
           loop k=1 to n.
              compute x(k,:)=conmat1((rsum(x(k,:))+1),:). 
           end loop.
         end if.
      end if.
      do if (!method = 5).
        compute custcode={!custcode}.
        do if (ncol(custcode) <> (nvls*(nvls-1))).
          compute errcode(errs,1) = (37+!custcodv).
          compute errs = errs + 1.
          compute criterr = 1.
        end if.
        do if (ncol(custcode) = (nvls*(nvls-1))).
          compute conmat1=make(nvls,(nvls-1),0).
          compute cnt=1.
          loop i = 1 to nvls.
            loop k = 1 to (nvls-1).
              compute conmat1(i,k)=custcode(1,cnt).
              compute cnt=cnt+1.
            end loop.
          end loop.
          loop k=1 to n.
            compute x(k,:)=conmat1((rsum(x(k,:))+1),:). 
          end loop.      
        end if.
      end if.
      compute xskip = 1.
      compute dummat = make((nx+1),nx,0).
      compute dummat((2:nrow(dummat)),:)=ident(nx).
      do if (!method = 4).
         compute dummat(1,:) = minus1.
      end if.
      do if (!method = 2).
         loop i = 2 to nrow(dummat).
            loop j = 1 to (i-1).
               compute dummat(i,j) = 1.
            end loop.
          end loop.
      end if.
      do if (!method = 3).
        compute dummat=conmat1.
      end if.
      do if (!method = 5 and criterr=0).
        compute dummat=conmat1.
      end if.
      compute dummat={nnvls, dummat}.
      compute x={dd(:,1),x}.
      compute temp = x.
      compute temp(GRADE(x(:,1)),:) = x.
      compute x = temp.
      release conmat1,temp,dd,xskip,xdes,dummy.
    end if.
  end if.
!ENDDEFINE.


DEFINE probe (decpnt=!charend('/') !default(F10.4)).
do if (criterr=0).
  compute threeway=0.
  compute didprint=0.
  compute didsome=0.
  compute sigintct=0.
  /* couldn't this loop be changed to <= i? */.
  /* start R */.
  loop jmed =1 to (nms+1).  
    compute hasw=0.
    compute hasz=0.
    compute jnok=0.
    compute nm1vls=0.
    compute nm2vls=0.
    compute panelgrp=0.
    compute graphixs={"WITH", outnames(1,i), "BY"}.
    compute focpred4={" "}.
    compute intprint=0.
    compute modcat=0.
   /* start A */.
    do if (jmed <= i).
      do if ((jmed = 1) and ((i+1) = nrow(bcmat))).
        compute pathscnt=pathscnt+1.
      else.
        compute paths={paths,bcmat((i+1),jmed)}.
        compute pathsw={pathsw,wcmat((i+1),jmed)}.
        compute pathsz={pathsz,zcmat((i+1),jmed)}.
        compute pathswz={pathswz,wzcmat((i+1),jmed)}.
        compute temp=fochigh(:,pathscnt)&*bootloc(:,i).
        compute pathsfoc={pathsfoc,pathsfoc(:,1)}.
        do if (jmed=1).
          compute pathtype={pathtype,1}.
        end if.
        do if ((i+1)=nrow(bcmat)).
          compute pathtype={pathtype,3}.
        end if.
        do if (jmed > 1) and ((i+1) < nrow(bcmat)).
          compute pathtype={pathtype,2}.
        end if.
        do if (jmed=1 and nxvls > 1 and (bcmat((i+1),jmed)=1)).
          compute pathsfoc(:,(pathscn2+1))=temp(2:(nxvls+1),1).
        end if.
        do if ((jmed > 1) or (jmed=1 and nxvls=1)).
          compute temp=cmax(temp).
          compute pathsfoc(1,(pathscn2+1))=temp.
        end if.
        compute pathscnt=pathscnt+1.
        compute pathscn2=pathscn2+1.
        do if (i <= nms).
          compute pathsdv={pathsdv,mnames(1,i)}.
        end if.
        do if (i > nms).
          compute pathsdv={pathsdv,ynames}.
        end if.
      end if.
      compute coeffcol=coeffcol+1.
      compute probettt=coeffs(1:nrow(b),coeffcol).
      do if (jmed=1 and (bcmat((i+1),jmed)=1)).
        compute omni=make(nrow(probettt),nxvls,0).
        compute omnitmp=ident(nxvls).
        compute omni(2:(1+nxvls),:)=omnitmp.
      end if.
      do if (csum(probettt)>0).
        compute probvarb=make(csum(probettt),csum(probettt),999).
        compute probcoef=make(csum(probettt),1,999).
        compute coefflp2=1.
        loop coefflp=1 to nrow(probettt).
          do if (probettt(coefflp,1)=1).
            compute probcoef(coefflp2,1)=b(coefflp,1).
            compute coefflp2=coefflp2+1.
          end if.
        end loop.
        compute coefflp=0.
        compute coefflp2=0.
        loop iclp=1 to nrow(probettt).
          do if probettt(iclp,1)=1.
            compute coefflp=coefflp+1.
            compute coefflp2=coefflp.
            compute probvarb(coefflp,coefflp) = varb(iclp,iclp).
            do if (iclp < nrow(probettt)).
              loop jclp=(iclp+1) to nrow(probettt).       
                do if (probettt(jclp,1)=1).
                  compute coefflp2=coefflp2+1.
                  compute probvarb(coefflp,coefflp2)=varb(iclp, jclp).
                  compute probvarb(coefflp2,coefflp)=varb(iclp, jclp).
                end if.
              end loop.
            end if.
          end if.
        end loop. 
      end if.
    end if.
    /* end A */.

/* this might be the problem */.

    compute xprobval=xmodvals. 
    do if (nxvls > 1 or mcx > 0).
      compute xprobval=dummatx(:,2:ncol(dummatx)).
    end if.
    /* start B */.
    do if ((wcmat((i+1),jmed)=1) and (zcmat((i+1),jmed)=0)).
      compute numplps=1.
      compute modvals=wmodvals.
      compute probeval=wmodvals. 
      compute wheremv1=wherexw.
      compute nm1vls=nwvls.
      compute lpstsp={1,1}.
      compute modcat=0.
      compute jnmod=wtmp.
      compute jnmodlab=wnames.
      compute jnok=1.
      compute jnmin=wmin.
      compute jnmax=wmax.
      compute wherejn1=2.
      do if (jmed=1).
        compute wherejn3=wherexw(1,i).
        do if (nxvls > 1).
          compute jnok=0.
        end if.
      end if.
      do if (jmed > 1).
        compute wherejn1=wherem((jmed-1),i).
        compute wherejn3=wheremw(((2*jmed)-3),i).
      end if.
      do if (nwvls > 1).
        /* compute probeval=dummatw(:,2:ncol(dummatw)) */.
        compute probeval=wprobval.
        compute lpstsp(1,2)=ncol(probeval).
        compute modcat=1.
        compute jnok=0.
      end if.
      do if (wdich = 1).
        compute modcat=1.
        compute jnok=0.
      end if.
      compute problabs=wnames.
      compute focpred3={wnames,"(W)"}. 
      compute hasw=1.
      compute modgrph=wnames.
      compute intprint=1.
      compute sigintct=sigintct+1.
      compute printpbe=intpb(sigintct,1).
    end if.
    /* end B */.
    /* start C */.
    do if ((wcmat((i+1),jmed)=0) and (zcmat((i+1),jmed)=1)).
      compute numplps=1.
      compute modvals=zmodvals.
      compute probeval=zmodvals.
      compute wheremv1=wherexz.
      compute nm1vls=nzvls.
      compute lpstsp={1,1}.
      compute jnok=1.
      compute jnmod=ztmp.
      compute jnmin=zmin.
      compute jnmax=zmax.
      compute jnmodlab=znames.
      compute wherejn1=2.
      do if (jmed=1).
        compute wherejn3=wherexz(1,i).
        do if (nxvls > 1).
          compute jnok=0.
        end if.
      end if.
      do if (jmed > 1).
        compute wherejn1=wherem((jmed-1),i).
        compute wherejn3=wheremz(((2*jmed)-3),i).
      end if.
      do if (nzvls > 1).
        /* compute probeval=dummatz(:,2:ncol(dummatz)) */.
        compute probeval=zprobval.
        compute lpstsp(1,2)=ncol(probeval).
        compute modcat=1.
        compute jnok=0.
      end if.
      do if (zdich = 1).
        compute modcat=1.
        compute jnok=0.
      end if.
      compute problabs=znames.
      compute focpred3={znames,"(Z)"}. 
      compute modgrph=znames.
      compute hasz=1.
      compute intprint=1.
      compute sigintct=sigintct+1.
      compute printpbe=intpb(sigintct,1).
    end if.
    /* end C */.
    /* start D */.
    do if ((wzcmat((i+1),jmed)=1) or ((wcmat((i+1),jmed)=1) and (zcmat((i+1),jmed)=1))).
      compute numplps=2.
      compute probecnt=1.
      compute intprint=1.
      do if (wzcmat((i+1),jmed)=1).
        compute sigintct=sigintct+1.
        compute printpbe=intpb(sigintct,1).
      else.
        compute sigintct=sigintct+2.    
        compute printpbe=cmin(intpb((sigintct-1):sigintct,1)).
      end if.
      compute panelgrp=1.
      compute hasw=1.
      compute hasz=1.
      compute panelcde={"/PANEL","ROWVAR=",znames,"."}.
      compute modgrph=wnames.
      compute lpstsp={1,1;1,1}.
      compute wheremv1=wherexw.
      compute nm1vls=nwvls.
      compute wheremv2=wherexz.
      compute nm2vls=nzvls.
      /* compute wprobval=wmodvals */.
      compute jnok=0.
      do if (wzcmat((i+1),jmed)=1).
        compute jnok=1.
      end if.
      do if (jmed > 1).
        compute mprobval=mmodvals.
      end if.
      do if (jmed=1).
        do if (nxvls > 1).
          compute jnok=0.
        end if.
      end if.
      do if (nwvls > 1).
        /* compute wprobval=dummatw(:,2:ncol(dummatw)) */.
        compute lpstsp(1,2)=ncol(wprobval).
        compute modcat=1.
        compute jnok=0.
      end if.
      do if (zdich=1).
        compute modcat=1.
        compute jnok=0.
      end if.
      /* compute zprobval=zmodvals */.
      compute lpstsp(2,1)=lpstsp(1,2)+1.
      compute lpstsp(2,2)=lpstsp(1,2)+1.
      do if (nzvls > 1).
        /* compute zprobval=dummatz(:,2:ncol(dummatz)) */.
        compute lpstsp(2,1)=lpstsp(1,2)+1.
        compute lpstsp(2,2)=lpstsp(1,2)+ncol(zprobval).
        compute jnok=0.
      end if.
      do if (zdich=1).
        compute jnok=0.
      end if.
      compute omni3=make(nrow(b),(nxvls*nwvls),0).
      do if (jmed > 1).
        compute omni3=make(nrow(b),nwvls,0).
      end if.
      compute focpred3={wnames,"(W)"}.
      compute focpred4={"    ", "Mod var:", znames, "(Z)"}. 
      compute modvals=make((nrow(wmodvals)*nrow(zmodvals)),2,0).
      compute probeval=make((nrow(wmodvals)*nrow(zmodvals)),(ncol(wprobval)+ncol(zprobval)),0).
      loop probei= 1 to nrow(wmodvals).
        loop probej =1 to nrow(zmodvals).
          compute modvals(probecnt,1)=wmodvals(probei,1).
          compute probeval(probecnt,1:nwvls)=wprobval(probei,:).
          compute modvals(probecnt,2)=zmodvals(probej,1).
          compute probeval(probecnt,(nwvls+1):(nwvls+nzvls))=zprobval(probej,:).
          compute probecnt=probecnt+1.
        end loop.
      end loop.
      do if (wzcmat((i+1),jmed)=1).
        compute numplps=numplps+1.
        compute probprod=make(1,(ncol(wprobval)*ncol(zprobval)),0).
        compute lpstsp2={1,1}.
        compute lpstsp={lpstsp;lpstsp2}.
        compute lpstsp(3,1)=lpstsp(2,2)+1.
        compute lpstsp(3,2)=lpstsp(2,2)+ncol(probprod).
        compute jnmod=ztmp.
        compute jnmin=zmin.
        compute jnmax=zmax.
        compute jnmodlab=znames.
        do if (jmed = 1).
          compute wherejn1=wherexw(1,i).
          compute wherejn3=wherexwz(1,i).
        end if.
        do if (jmed > 1).
          /* compute wherejn1=wheremw((jmed-1),i) */.
          compute wherejn1=wheremw(((2*jmed)-3),i).
          compute wherejn3=wheremwz(((2*jmed)-3),i).
        end if.
        loop probei = 1 to nrow(wmodvals).
          loop probej = 1 to nrow(zmodvals).
            compute probtemp=1.
            loop probek = 1 to ncol(wprobval).
              compute probtemp={probtemp,(wprobval(probei,probek)&*zprobval(probej,:))}.
            end loop.
            compute probprod={probprod;probtemp(1,2:ncol(probtemp))}.
          end loop.
        end loop.
        compute probprod=probprod(2:nrow(probprod),:).
        compute probeval={probeval,probprod}.
      end if.
      compute problabs={wnames,znames}.
      release probecnt, probei, probej.
    end if.
    /* end D */.
    /* Start E */.
    do if (intprint=1).
      compute focpred={"   Focal", "predict:"}.
      do if (jmed=1).
        compute focpred={focpred,xnames,"(X)"}.
        compute focplotv=xmodvals.
      end if.
      do if (jmed >1).
        do if (nms > 1).
          compute focpred={focpred,mnames(1,(jmed-1)), medlb2(1,(jmed-1))}.
        end if.
        do if (nms = 1).
          compute focpred={focpred,mnames(1,(jmed-1)), "(M)"}.
        end if.
        compute focplotv=mmodvals(:,(jmed-1)).
      end if.
      compute focpred2={"    ", "Mod var:",focpred3}.
      compute focpred={focpred;focpred2}.
      do if (ncol(focpred4) > 1).
        compute focpred={focpred;focpred4}.
        compute focpred4={" "}.
      end if.
      release focpred2,focpred3.
      do if ((plot = 1 or plot = 2) or (printpbe <= intprobe)).
        print focpred/title="----------"/format=A8/space=0.
      end if.
      compute foctmp=make(nrow(modvals),1,1).
      compute probexpl=1.
      compute probeva2={foctmp,probeval}.
      do if (jmed=1 and nxs > 0 and mcx > 0).
        compute probexpl=nxvls.
      end if. 
      compute foctmp=make(nrow(modvals),1,1).
      compute modvals3=make(1,(6+ncol(problabs)),0).
      compute probrown=make(nrow(probeval),1,0).
      compute jtmp=1.
      loop probei = 1 to nrow(probeval).
        compute probrown(probei,1)=jtmp.
        compute jtmp=jtmp+nxvls.
      end loop.
      release jtmp.
      compute probrow=999.
      compute modvarl=problabs.
       /* start F */. 
      do if (plot = 1 or plot = 2 or nxvls > 1).
        compute plotvals=make((nrow(modvals)*nrow(focplotv)),(ncol(modvals)+1),999).
        loop ploti=1 to nrow(modvals).
          loop plotj=1 to nrow(focplotv).
            compute plotvals((((ploti-1)*nrow(focplotv))+plotj),2:ncol(plotvals))=modvals(ploti,:).
            compute plotvals((((ploti-1)*nrow(focplotv))+plotj),1)=focplotv(plotj,1).
          end loop.
        end loop.
        compute focpredn=3.
        do if (jmed=1).
          do if (nxvls > 1).
            compute focpredn=(nxvls+1).
          end if.
          do if (nxvls=1 and xdich=1).
            compute focpredn=2.
          end if.
        end if.
        compute meanmat=mdiag(means).
        compute onesmat=make(nrow(meanmat),(nrow(probeval)*focpredn),1).
        compute probeplt=t(mdiag(means)*onesmat).
        /* start G */.
        do if (jmed=1).
          do if ((wcmat((i+1),1)=1) or (zcmat((i+1),1)=1)).
            compute plotcnt=1.
            compute iloops=nwpval*nzpval.
            compute plotmx=nxpval*nzpval.
            do if ((wcmat((i+1),1)=1) and (zcmat((i+1),1)=0)).
              compute iloops=nwpval.
              compute plotmx=nxpval.
            end if.
            do if ((wcmat((i+1),1)=0) and (zcmat((i+1),1)=1)).
              compute iloops=nzpval.
              compute plotmx=nxpval.
            end if.
            compute xestvals=make((nxpval*iloops),ncol(xprobval),-999).
            do if (wcmat((i+1),1)=1).
              compute westvals=make(nrow(xestvals),ncol(wprobval),-999).
            end if.
            do if (zcmat((i+1),1)=1).
              compute zestvals=make(nrow(xestvals),ncol(zprobval),-999).
            end if.
            loop ploti=1 to iloops.
              loop plotj=1 to nxpval.
                compute xestvals(plotcnt,:)=xprobval(plotj,:).
                compute plotcnt=plotcnt+1.
              end loop.
            end loop.
            compute plotcnt=1.
            compute plotcnt1=1.
            compute plotcnt2=1.
            compute plotcntz=1.
            loop ploti = 1 to (iloops*nxpval).
              do if (wcmat((i+1),1)=1).
                compute westvals(ploti,:)=wprobval(plotcnt1,:).
              end if.        
              do if ((wcmat((i+1),1)=0) and (zcmat((i+1),1)=1)).
                compute zestvals(ploti,:)=zprobval(plotcnt1,:).
              end if.   
              do if ((wcmat((i+1),1)=1) and (zcmat((i+1),1)=1)).
                compute zestvals(ploti,:)=zprobval(plotcnt2,:).
                compute plotcntz=plotcntz+1.
              end if.
              compute plotcnt=plotcnt+1.
              do if (plotcnt > plotmx).
                compute plotcnt=1.
                compute plotcnt1=plotcnt1+1.
              end if.
              do if (plotcntz > nxpval).
                compute plotcnt2=plotcnt2+1.
                compute plotcntz=1.
                do if (plotcnt2 > nzpval).
                  compute plotcnt2=1. 
                end if.
              end if.
            end loop.
            compute probeplt(:,2:(1+(ncol(xestvals))))=xestvals. 
            do if (wcmat((i+1),1)=1).
              compute probeplt(:,(wherew(1,i)):(wherew(2,i)))=westvals.
            end if.    
            do if (zcmat((i+1),1)=1).
              compute probeplt(:,(wherez(1,i)):(wherez(2,i)))=zestvals.
            end if.  
          end if.
        end if.
        /* end G */.
        /* start H */.
        do if (jmed > 1).
          do if ((wcmat((i+1),jmed)=1) or (zcmat((i+1),jmed)=1)).
            compute plotcnt=1.
            compute iloops=nwpval*nzpval.
            compute plotmx=3*nzpval.
            do if ((wcmat((i+1),jmed)=1) and (zcmat((i+1),jmed)=0)).
              compute iloops=nwpval.
              compute plotmx=3.
             end if.
             do if ((wcmat((i+1),jmed)=0) and (zcmat((i+1),jmed)=1)).
               compute iloops=nzpval.
               compute plotmx=3.
             end if.
             compute mestvals=make((3*iloops),1,-999).
             do if (wcmat((i+1),jmed)=1).
               compute westvals=make(nrow(mestvals),ncol(wprobval),-999).
             end if.
             do if (zcmat((i+1),jmed)=1).
               compute zestvals=make(nrow(mestvals),ncol(zprobval),-999).
             end if.
             loop ploti=1 to iloops.
               loop plotj=1 to 3.
                 compute mestvals(plotcnt,:)=mprobval(plotj,(jmed-1)).
                 compute plotcnt=plotcnt+1.
               end loop.
             end loop.
             compute plotcnt=1.
             compute plotcnt1=1.
             compute plotcnt2=1.
             compute plotcntz=1.
             loop ploti = 1 to (iloops*3).
               do if (wcmat((i+1),jmed)=1).
                 compute westvals(ploti,:)=wprobval(plotcnt1,:).
               end if.        
               do if ((wcmat((i+1),jmed)=0) and (zcmat((i+1),jmed)=1)).
                 compute zestvals(ploti,:)=zprobval(plotcnt1,:).
               end if.   
               do if ((wcmat((i+1),jmed)=1) and (zcmat((i+1),jmed)=1)).
                 compute zestvals(ploti,:)=zprobval(plotcnt2,:).
                 compute plotcntz=plotcntz+1.
               end if.
               compute plotcnt=plotcnt+1.
               do if (plotcnt > plotmx).
                 compute plotcnt=1.
                 compute plotcnt1=plotcnt1+1.
               end if.
               do if (plotcntz > 3).
                 compute plotcnt2=plotcnt2+1.
                 compute plotcntz=1.
                 do if (plotcnt2 > nzpval).
                   compute plotcnt2=1. 
                 end if.
               end if.
             end loop.
             compute probeplt(:,wherem((jmed-1),i))=mestvals.
             do if (wcmat((i+1),jmed)=1).
               do if (model <> 74).
                 compute probeplt(:,(wherew(1,i)):(wherew(2,i)))=westvals.
               end if.
               do if (model = 74).
                 compute probeplt(:,(wherex(1,i)):(wherex(2,i)))=westvals.
               end if.
             end if.    
             do if (zcmat((i+1),jmed)=1).
               compute probeplt(:,(wherez(1,i)):(wherez(2,i)))=zestvals.
             end if.  
          end if.
        end if.
        /* end H */.
        /* Here I am doing the multiplications to produce data for the plot */.
        compute prodloop = 1.
        do if (jmed=1).
          compute prodloop=ncol(xestvals).
        end if.
        do if (wcmat((i+1),jmed))=1.
          compute plotcnt=0.
          loop ploti = 1 to prodloop.
            loop plotj = 1 to ncol(westvals).
              do if (jmed=1).
                compute probeplt(:,(wherexw(1,i)+plotcnt))=xestvals(:,ploti)&*westvals(:,plotj).
              end if.
              do if (jmed > 1).
                compute probeplt(:,(wheremw(((jmed*2)-3) 
    ,i)+plotcnt))=mestvals(:,ploti)&*westvals(:,plotj).
              end if.
              compute plotcnt=plotcnt+1.
            end loop.
          end loop. 
        end if.
        do if (zcmat((i+1),jmed))=1.
          compute plotcnt=0.
          loop ploti = 1 to prodloop.
            loop plotj = 1 to ncol(zestvals).   
              do if (jmed = 1).
                compute probeplt(:,(wherexz(1,i)+plotcnt))=xestvals(:,ploti)&*zestvals(:,plotj).
              end if.
              do if (jmed > 1).
                compute probeplt(:,(wheremz(((jmed*2)-3),i)+plotcnt))=mestvals(:,ploti)&*zestvals(:,
    plotj).
              end if.
              compute plotcnt=plotcnt+1.
            end loop.
          end loop. 
        end if.
        do if (wzcmat((i+1),jmed))=1.
          compute plotcnt=0.
          compute threeway=1.
          loop ploti = 1 to ncol(westvals).
            loop plotj = 1 to ncol(zestvals).
              compute probeplt(:,(wherewz(1,i)+plotcnt))=westvals(:,ploti)&*zestvals(:,plotj).
              compute plotcnt=plotcnt+1.
            end loop.
          end loop. 
          compute plotcnt=0.
          loop plotk = 1 to prodloop.
            loop ploti = 1 to ncol(westvals).
              loop plotj = 1 to ncol(zestvals).
                do if (jmed = 1).
                  compute probeplt(:,(wherexwz(1,i)+plotcnt))=xestvals(:,plotk)&*westvals(:,ploti)&*
    zestvals(:,plotj).
                end if.
                do if (jmed > 1).
                  compute probeplt(:,(wheremwz(((jmed*2)-3),i)+plotcnt))=mestvals(:,plotk)&*
    westvals(:,ploti)&*zestvals(:,plotj).
                end if.
                compute plotcnt=plotcnt+1.
              end loop.
            end loop. 
          end loop.
        end if.
        /* here is where we add holding constant products as needed */.
        /* start I */.
        loop newplp=1 to i.
          do if (newplp <> jmed).
            do if (wcmat((i+1),newplp))=1.
              compute prodloop=1.
              do if (newplp=1).
                compute prodloop=nxvls.
              end if.
              compute plotcnt=0.
              loop ploti = 1 to prodloop.
                loop plotj = 1 to nwvls.
                  do if (newplp = 1).
                    compute probeplt(:,(wherexw(1,i)+plotcnt))=probeplt(:,(1+ploti))&*probeplt(:,
    (wherew(1,i)+plotj-1)).
                  end if.
                  do if (newplp > 1).
                    do if (model <> 74).
                      compute probeplt(:,(wheremw(((newplp*2)-3) 
    ,i)+plotcnt))=probeplt(:,wherem((newplp-1),i))&*probeplt(:,(wherew(1,i)+plotj-1)).
                    end if.
                    do if (model = 74).
                      compute probeplt(:,(wheremw(((newplp*2)-3) 
    ,i)+plotcnt))=probeplt(:,wherem((newplp-1),i))&*probeplt(:,(wherex(1,i)+plotj-1)).
                    end if.
                  end if.
                  compute plotcnt=plotcnt+1.
                end loop.
              end loop. 
            end if.  
            do if (zcmat((i+1),newplp))=1.
              compute prodloop=1.
              do if (newplp=1).
                compute prodloop=nxvls.
              end if.
              compute plotcnt=0.
              loop ploti = 1 to prodloop.
                loop plotj = 1 to nzvls.
                  do if (newplp = 1).
                    compute probeplt(:,(wherexz(1,i)+plotcnt))=probeplt(:,(1+ploti))&*probeplt(:,
    (wherez(1,i)+plotj-1)).
                  end if.
                  do if (newplp > 1).
                    compute probeplt(:,(wheremz(((newplp*2)-3),i)+plotcnt))=probeplt(:,
    wherem((newplp-1),i))&*probeplt(:,(wherez(1,i)+plotj-1)).
                  end if.
                  compute plotcnt=plotcnt+1.
                end loop.
              end loop. 
            end if.
            do if (wzcmat((i+1),newplp))=1.
              compute plotcnt=0.
              do if (threeway=0).
                loop ploti = 1 to nwvls.
                  loop plotj = 1 to nzvls.
                    compute probeplt(:,(wherewz(1,i)+plotcnt))=probeplt(:,(wherew(1,i)+ploti-1))&*
    probeplt(:,(wherez(1,i)+plotj-1)).
                    compute plotcnt=plotcnt+1.
                  end loop.
                end loop.
              end if. 
              compute prodloop=1.
              do if (newplp=1).
                compute prodloop=nxvls.
              end if.
              compute plotcnt=0.
              loop plotk = 1 to prodloop.
                loop ploti = 1 to nwvls.
                  loop plotj = 1 to nzvls.
                    do if (newplp = 1).
                      compute probeplt(:,(wherexwz(1,i)+plotcnt))=probeplt(:,(1+plotk))&*probeplt(:,
    (wherew(1,i)+ploti-1))&*probeplt(:,(wherez(1,i)+plotj-1)).
                    end if.
                    do if (newplp > 1).
                      compute probeplt(:,(wheremwz(((newplp*2)-3),i)+plotcnt))=probeplt(:,
    wherem((newplp-1),i))&*probeplt(:,(wherew(1,i)+ploti-1))&*probeplt(:,(wherez(1,i)+plotj-1)).
                    end if.
                    compute plotcnt=plotcnt+1.
                  end loop.
                end loop. 
              end loop.
            end if.      
          end if.
        end loop.
        /* END I */.
        compute predvals=probeplt*b.
        do if (debug <> 0).
          print probeplt.
          print b.
        end if.
        
        do if (i = nms+nys) and (ydich=1).
          compute predvalt=(predvals < 709.7).
          compute prevalt7=(1-predvalt)*(709.7).
          compute predvals=(predvals&*predvalt)+prevalt7.
          compute expyhat=exp(predvals)&/(1+exp(predvals)).
        end if. 
        compute sepred=make(nrow(plotvals),3,999).
        loop sei=1 to nrow(plotvals).
          compute ask=probeplt(sei,:).       
          compute sepred(sei,1)=sqrt(ask*varb*t(ask)).
          do if ((i < nms+nys) or (ydich=0)).
              compute sepred(sei,2)=predvals(sei,1)-tval*sepred(sei,1).
              compute sepred(sei,3)=predvals(sei,1)+tval*sepred(sei,1).
          end if.
          do if ((i = nms+nys) and (ydich=1)).
            compute sepred(sei,2)=predvals(sei,1)-xp2*sepred(sei,1).
            compute sepred(sei,3)=predvals(sei,1)+xp2*sepred(sei,1).
          end if.
        end loop.
        compute prevloc=ncol(plotvals)+1.
        compute probeplt={plotvals,predvals}.
        do if (plot = 2).
          compute probeplt={probeplt,sepred}.
        end if.
        do if ((i = nms+nys) and (ydich=1)).
          compute probeplt={probeplt,expyhat}.
        end if.
        compute didsome=0.
      end if.
      /* END F */.
      /* here is the loop that is printing the conditional effects */.
      /* this does conditional two way interactions */.
      /* start J */.
      do if ((wzcmat((i+1),jmed)=1) and (printpbe <= intprobe)).
        do if (jmed=1).
          compute omnilp2=nxvls*nwvls.
          compute omnitmp=ident(omnilp2).
          compute omni3(wherexw(1,i):wherexw(2,i),:)=omnitmp.
        end if.
        do if (jmed>1).
          compute omnilp2=nwvls.
          compute omnitmp=ident(omnilp2).
          compute omni3(wheremw(((jmed*2)-3),i):wheremw(((jmed*2)-2),i),:)=omnitmp.
        end if.
        compute omnif=make(1,4,0).
        do if ((i = nms+nys) and (ydich=1)).
          compute omnif=make(1,3,0).
        end if.
        compute condeff3=0.
        /* we had a problem here once  I think we can cut this */.
        /* mod1val=probeval(probek,1:nm1vls) */.
        loop omnilp1=1 to nrow(zprobval).
          loop omnilp=1 to (omnilp2).
            do if (jmed=1).
              compute omni3((wherexwz(1,i)+((omnilp-1)*nzvls)):(wherexwz(1,i)+((omnilp-1)*nzvls)+
    (nzvls-1)),omnilp)=t(zprobval(omnilp1,:)).
            end if.
            do if (jmed > 1).
              compute omni3((wheremwz(((jmed*2)-3),i)+((omnilp-1)*nzvls)):(wheremwz(((jmed*2)-3),i)+
    ((omnilp-1)*nzvls)+(nzvls-1)),omnilp)=t(zprobval(omnilp1,:)).
            end if.
          end loop.
          compute condeff=t(omni3)*b.
          compute condeff3={condeff3;condeff}.
          ftest3 lm=omni3/bcoef=b/cv=varb/skip=1.
         compute omnif={omnif;fresult}.
        end loop.
        compute omnif=omnif(2:nrow(omnif),:).
        compute clabtmp=znames.
        compute condeff3=condeff3(2:nrow(condeff3),:).
        do if ((nxvls*nwvls)=1).
          compute omnif={condeff3,omnif}.
          compute clabtmp={clabtmp,"Effect"}.
        end if. 
        compute omnif={zmodvals,omnif}.
        do if ((i < nms+nys) or (ydich=0)).
          compute clabtmp={clabtmp,hcflab,"df1","df2","p"}.
        end if.
        do if ((i = (nms+nys)) and (ydich=1)).
          compute clabtmp={clabtmp,"Chi-sq","df","p"}.
        end if.
        do if (jmed=1).
          print omnif/title="Test of conditional X*W interaction at value(s) of "+
    "Z:"/cnames=clabtmp/format=!decpnt.
        end if.
        do if (jmed>1).
          print omnif/title="Test of conditional M*W interaction at value(s) of "+
    "Z:"/cnames=clabtmp/format=!decpnt.
        end if.
        release omni3.
      end if.
      /* end J */.
      /* start O */.
      loop probei = 1 to probexpl.
        do if (probexpl > 1).
          compute foctmp=make(nrow(modvals),probexpl,0).
          compute foctmp(:,probei)=foctmp(:,probei)+1.
          compute probtemp=make(nrow(modvals),1,0).
          loop probem = 1 to numplps.
            loop probek = 1 to nxvls.
              loop probej=lpstsp(probem,1) to lpstsp(probem,2).
                compute probtemp={probtemp,foctmp(:,probek)&*probeval(:,probej)}.
              end loop.
            end loop.
          end loop.
          compute probeva2=probtemp(:,2:ncol(probtemp)).
          compute probeva2={foctmp,probeva2}.
        end if.    
        compute probres=probeva2*probcoef.
        compute probrese=sqrt(diag(probeva2*probvarb*t(probeva2))). 
        compute tratio = probres&/probrese.
        compute p = 2*(1-tcdf(abs(tratio), dfres)).
        do if (ydich=1 and i = (nms+nys)).
          compute p = 2*(1-cdfnorm(abs(tratio))).
        end if.
        compute modvals2={modvals,probres,probrese,tratio, p}.
        do if ((i < nms+nys) or (ydich=0)).
          compute modvals2={modvals2,(probres-tval&*probrese),(probres+tval&*probrese)}.   
          compute problabs={problabs,"Effect",hclab,"t", "p", "LLCI", "ULCI"}.
        end if.
        do if (ydich=1 and i = (nms+nys)).
          compute modvals2={modvals2,(probres-xp2&*probrese),(probres+xp2&*probrese)}.
          compute problabs={problabs,"Effect","se","Z", "p", "LLCI", "ULCI"}.
        end if.
        /* start L */.
        do if (probexpl > 1 and (printpbe <= intprobe)).
          do if (hasz = 1).
            compute printz=1.
          end if.
          do if (hasw=1).
            compute printw=1.
          end if.
          compute probrlab=make(nrow(modvals),1,xcatlab(probei,1)).
          compute modvals3={modvals3; modvals2}.
          compute probrow={probrow;probrown}.
          compute probrown=probrown+1.
          do if (probei=probexpl).
            compute xproblab=xcatlab(1:nxvls,1).
            compute probrow=probrow(2:nrow(probrow),1).
            compute modvals3=modvals3(2:nrow(modvals3),:).
            compute temp=modvals3.
            compute temp(GRADE(probrow(:,1)),:)=modvals3.
            compute modvals3=temp.
            compute start2=1.
            compute problabs=problabs(1,(1+(ncol(modvarl))):ncol(problabs)).
            compute pstart=1.
            /* start K */.
            loop probek= 1 to nrow(probeval).
              compute endstart=start2+(nxvls-1).
              compute temp=modvals3(start2:endstart,(1+ncol(modvarl)):ncol(modvals3)).
              compute temp2=t(modvals3(start2:start2,1:ncol(modvarl))).
              compute trnames=t(modvarl).
              do if (probek > 1).
                print/title="----------"/space=0.
              else.
                print/title = "Conditional effects of the focal predictor at values of the "+
    "moderator(s):".
                do if ((jmed=1) and (i = (nms+nys)) and (nms > 0)).
                  do if (nxvls = 1).
                    print/title = "(These are also the conditional direct effects of X on "+
    "Y)"/space=0.
                  else.
                    print/title = "(These are also the relative conditional direct effects of X "+
    "on Y)"/space=0.
                  end if.
                end if.
                print.
              end if.
              print temp2/title = "Moderator value(s):"/rnames=trnames/format=!decpnt/space=0.
              print temp/title = " "/cnames=problabs/rnames=xproblab/format=!decpnt/space=0.
              compute start2=start2+nxvls.
              compute didsome=1.
              do if (jmed=1).
                compute mod1val=probeval(probek,1:nm1vls).
                loop omnilp=1 to nxvls.
                  compute omni((wheremv1(1,i)+((omnilp-1)*nm1vls)):(wheremv1(1,i)+((omnilp-1)*
    nm1vls)+(nm1vls-1)),omnilp)=t(mod1val).
                  do if (nm1vls < ncol(probeval)).
                    compute mod2val=probeval(probek,(nm1vls+1):(nm1vls+nm2vls)).
                    compute omni((wheremv2(1,i)+((omnilp-1)*nm2vls)):(wheremv2(1,i)+((omnilp-1)*
    nm2vls)+(nm2vls-1)),omnilp)=t(mod2val).
                    do if ((nm1vls+nm2vls) < ncol(probeval)).
                      compute intlen=nm1vls*nm2vls.
                      compute modintvl=probeval(probek,(nm1vls+nm2vls+1):ncol(probeval)).
                      compute omni((wherexwz(1,i)+((omnilp-1)*intlen)):(wherexwz(1,i)+((omnilp-1)*
    intlen)+(intlen-1)),omnilp)=t(modintvl).
                    end if.
                  end if.
                end loop.
                /* compute condeff=t(omni)*b */. 
               ftest3 lm=omni/bcoef=b/cv=varb/skip=1.
               do if (i < (nms + nys) or (ydich = 0)).
                 compute clabtmp={hcflab,"df1","df2","p"}.
                 print fresult/title="Test of equality of conditional "+
    "means"/cnames=clabtmp/format=!decpnt.
               end if.
               do if (i = (nms + nys) and (ydich = 1)).
                 compute clabtmp={"Chi-sq","df","p"}.
                 print fresult/title="Test of equality of conditional logits or "+
    "probabilities"/cnames=clabtmp/format=!decpnt.
               end if.
                compute probetmp=probeplt(pstart:(pstart+nxvls),1).
                compute probetmp={probetmp,probeplt(pstart:(pstart+nxvls),prevloc:ncol(probeplt))}.
                compute pstart=pstart+(nxvls+1).
                do if (i < ((nms + nys)) or (ydich = 0)).   
                  compute clabtmp={xnames, outnames(1,i), hclab, "LLCI", "ULCI"}.
                  print probetmp/title = "Estimated conditional means being "+
    "compared:"/cnames=clabtmp/format=!decpnt.
                end if.
                do if ((i = (nms+nys)) and (ydich = 1)).
                   compute clabtmp={xnames, outnames(1,i), "prob"}.
                  compute probetm2=probetmp(:,1:2).
                  compute probetm2={probetm2,probetmp(:,ncol(probetmp))}.
                  print probetm2/title = "Estimated conditional logits and "+
    "probabilities:"/cnames=clabtmp/format=!decpnt.
                end if.
              end if.
            end loop.
            /* end K */.
            release probrow, start2, endstart, temp, temp2.
          end if.
        end if.
        /* end L */.
        /* start N */.
        do if (probexpl = 1 and (printpbe <= intprobe)).
          print/title = "Conditional effects of the focal predictor at values of the moderator(s):".    
          print modvals2/cnames=problabs/title = " "/space=0/format=!decpnt.
          compute didsome=1.
          do if (hasz = 1).
            compute printz=1.
          end if.
          do if (hasw=1).
            compute printw=1.
          end if.
          /* start M */.
          do if (jn = 1 and jnok=1).
            do if (criterr = 0).
              compute dfres=n-nrow(b).
              compute jncrit =(dfres* (exp((dfres-(5/6))*((xp2/(dfres-(2/3)+(.11/dfres)))*
    (xp2/(dfres-(2/3)+(.11/dfres)))))-1)).
             do if (i = (nms+nys) and (ydich=1)).
               compute jncrit=xp2*xp2.
             end if.
              compute jnb1=b(wherejn1,1).
              compute jnb3=b(wherejn3,1).
              compute jnsb1=varb(wherejn1,wherejn1).
              compute jnsb3=varb(wherejn3,wherejn3).
              compute jnsb1b3=varb(wherejn1,wherejn3).
              compute ajn =(jncrit*jnsb3)-(jnb3*jnb3).
              compute bjn = 2*((jncrit*jnsb1b3)-(jnb1*jnb3)).
              compute cjn = (jncrit*jnsb1)-(jnb1*jnb1).
              compute radarg = (bjn*bjn)-(4*ajn*cjn).
              compute den = 2*ajn.
              compute nrts = 0.
              do if (radarg >= 0 and den <> 0).
                compute x21 = (-bjn+sqrt(radarg))/den.
                compute x22 = (-bjn-sqrt(radarg))/den.
                compute roots = 0.
                do if (x21 >= jnmin and x21 <= jnmax).
                  compute nrts = 1.
                  compute roots = {roots; x21}.
                end if.
                do if (x22 >= jnmin and x22 <= jnmax).
                  compute nrts = nrts + 1.
                  compute roots = {roots; x22}.
                end if.
                compute roots={roots,make(nrow(roots),2,0)}.
              end if.
              do if (nrts > 0).                           
                compute roots = roots(2:nrow(roots),1:3).
                compute roots(1,2)=(csum(jnmod < roots(1,1))/n)*100.
                compute roots(1,3)=(csum(jnmod > roots(1,1))/n)*100.
                do if (nrow(roots)=2).
                  compute roots(2,2)=(csum(jnmod < roots(2,1))/n)*100.
                  compute roots(2,3)=(csum(jnmod > roots(2,1))/n)*100.
                end if.
                print roots/title = "Moderator value(s) defining Johnson-Neyman significance "+
    "region(s):"/clabels = "Value", "% below", "% above"/format !decpnt.
              end if.
              do if (nrts = 0).
                print/title = "There are no statistical significance transition points within "+
    "the observed".
                print/title = "range of the moderator found using the Johnson-Neyman "+
    "method."/space=0.
              end if.
              compute jnvals=make((21+nrts),7,0).
              loop jni= 0 to 20.
                compute jnvals((jni+1),1)=jnmin+(jni*((jnmax-jnmin)/20)).
              end loop.
              do if (nrts > 0).
                loop jni = 1 to nrts.
                  loop jnj = 2 to nrow(jnvals).
                    do if ((roots(jni,1) > jnvals((jnj-1),1)) and (roots(jni,1) < jnvals(jnj,1))).
                      compute jnvals((jnj+1):(21+jni),1)=jnvals(jnj:(20+jni),1).
                      compute jnvals(jnj,1)=roots(jni,1).
                    end if.
                  end loop.
                end loop.
              end if. 
              loop jni = 1 to nrow(jnvals).
                compute jnvals(jni,2)=jnb1+jnb3*jnvals(jni,1).
                compute jnvals(jni,3)=sqrt(jnsb1+2*jnvals(jni,1)*jnsb1b3+(jnvals(jni,1)*jnvals(jni,
    1))*jnsb3).
                compute jnvals(jni,4)=jnvals(jni,2)/jnvals(jni,3).
                compute jnvals(jni,5)=2*(1-tcdf(abs(jnvals(jni,4)), dfres)).
                compute jnvals(jni,6)=jnvals(jni,2)-sqrt(jncrit)*jnvals(jni,3).
                compute jnvals(jni,7)=jnvals(jni,2)+sqrt(jncrit)*jnvals(jni,3).
                do if ((i = nms + nys) and (ydich=1)).
                  compute jnvals(jni,5)=2*(1-cdfnorm(abs(jnvals(jni,4)))).
                  compute jnvals(jni,6)=jnvals(jni,2)-xp2*jnvals(jni,3).
                  compute jnvals(jni,7)=jnvals(jni,2)+xp2*jnvals(jni,3).
                end if.
              end loop. 
              do if ((i < nms+nys) or (ydich=0)).
                compute jnclbs={jnmodlab,"Effect",hclab,"t", "p", "LLCI", "ULCI"}.
              end if.
              do if ((i = nms + nys) and (ydich=1)).
                compute jnclbs={jnmodlab,"Effect","se","Z", "p", "LLCI", "ULCI"}.
              end if.
              do if (((wcmat((i+1),jmed)=1) or (zcmat((i+1),jmed)=1)) and (wzcmat((i+1),jmed)=0)).
                print jnvals/title = "Conditional effect of focal predictor at values of the "+
    "moderator:"/cnames =jnclbs/format = !decpnt.
              end if.
              do if ((jmed = 1) and (wzcmat((i+1),jmed)=1)).
                print jnvals/title = "Conditional X*W interaction at values of the moderator "+
    "Z:"/cnames =jnclbs/format = !decpnt.
              end if.
              do if ((jmed > 1) and (wzcmat((i+1),jmed)=1)).
                print jnvals/title = "Conditional M*W interaction at values of the moderator "+
    "Z:"/cnames =jnclbs/format = !decpnt.
              end if.
            end if.
          end if.
          /* END M */.
        end if.
        /* END N */.
        do if ((i = (nms+nys)) and (jmed=1) and (bcmat(nrow(bcmat),1)=1)).
          do if (probei=1).
            compute direfflb=problabs.
            compute direff=modvals2.
          end if.
          do if (probei>1).
            compute direff={direff;modvals2}.
            /* compute direfflb=problabs */.
          end if.  
        end if.
        compute intprint=0.
        /* This does the contrast for conditional effects */.
        do if ((jmed=1) and (i=1) and nms=0) and modcok=1).
          compute contvec2=make(2,1,1).
          compute contvec2={contvec2,wcontval,zcontval}.
          do if (wzcmat((i+1),jmed)=1).
            loop conti= 1 to ncol(wcontval).
              loop contj = 1 to ncol(zcontval).
                compute contvec2={contvec2,wcontval(:,conti)&*zcontval(:,contj)}.
              end loop.
            end loop.
          end if.
          compute conteff=contvec2*probcoef.
          compute contdiff=contvec2(1,:)-contvec2(2,:).
          compute contse=sqrt(contdiff*probvarb*t(contdiff)).
          compute conteffd=conteff(1,1)-conteff(2,1).
          compute contvec={contvec,conteff}.
          print/title="Contrast between conditional effects of X:".
          print contvec/title=" "/rlabels="Effect1:","Effect2:"/cnames=problabs/format = 
    !decpnt/space=0.

          do if (ydich=0). 
            compute p=2*(1-tcdf(abs(conteffd/contse), dfres)).
            compute contvec={conteffd,contse,conteffd/contse, p}.
            compute contvec={contvec,(conteffd-(tval*contse))}.
            compute contvec={contvec,(conteffd+(tval*contse))}.
            compute contlabs={"Contrast", hclab, "t", "p", "LLCI", "ULCI"}.
          end if.
          do if (ydich=1). 
            compute p=2*(1-cdfnorm(abs(conteffd/contse))).
            compute contvec={conteffd,contse,conteffd/contse, p}.
            compute contvec={contvec,(conteffd-(xp2*contse))}.
            compute contvec={contvec,(conteffd+(xp2*contse))}.
            compute contlabs={"Contrast", "se", "Z", "p", "LLCI", "ULCI"}.
          end if.
          print contvec/title="Test of Effect1 minus Effect2"/format=!decpnt/cnames=contlabs.
        end if.
      end loop.
      /* end O */.
      do if (plot = 1 or plot = 2).
        compute datalabs={t(focpred(:,3)),outnames(1,i)}.
        do if (plot = 1).
          compute datalabs={datalabs}.
        end if.
        do if (plot = 2).
          compute datalabs={datalabs,"se", "LLCI", "ULCI"}.
        end if.
        do if ((i = nms+nys) and (ydich=1)).
          compute datalabs={datalabs,"prob"}.
        end if.
        compute datalabs={datalabs,"."}.
        print/title = "Data for visualizing the conditional effect of the focal predictor:".
        print/title = "Paste text below into a SPSS syntax window and execute to produce "+
    "plot."/space=0.
        compute dumb = {" ", " ", " ", " ", " ", " ", " "}.
        print datalabs/title = "DATA LIST FREE/"/format=A10. 
        print probeplt/title = "BEGIN DATA."/format.=!decpnt/space=0.
        print/title = "END DATA."/space=0.
        compute focgrph=datalabs(1,1).
        compute graphix={focgrph,graphixs,modgrph}.
        do if (((xdich=1) or (nxvls > 1)) and ((modcat=0) and (focgrph = xnames))).
          compute graphix={modgrph,graphixs,focgrph}.     
        end if.
        do if (panelgrp = 0).
          compute graphix={graphix,"."}.
        else.
          compute graphix={graphix,panelcde}.
        end if.
        print graphix/title = "GRAPH/SCATTERPLOT="/format=A8/space=0.
        do if (i = (nms + nys) and ydich = 1).
          compute graphixd=graphix.
          compute graphixd(1,3)="prob". 
          print graphixd/title = "GRAPH/SCATTERPLOT="/format=A8/space=0.
        end if.
      end if.  
    end if.
    /* end E */.
  end loop.
  /* end R */.
  release jmed, intprint,didprint.
end if.
!ENDDEFINE.


DEFINE PROCESS (vars=!charend('/') !default(xxxxx)/y=!charend('/') !default(xxxxx)/x=!charend('/') 
    !default(xxxxx)
   /m=!charend('/') !default(xxxxx)/cov=!charend('/') !default(xxxxx)/z=!charend('/') 
    !default(xxxxx)/w=!charend('/') !default(xxxxx)
   /v=!charend('/') !default(xxxxx)/q=!charend('/') !default(xxxxx)/total=!charend('/') 
    !default(0)/varorder=!charend('/') !default(0)
   /mcw=!charend('/') !default(0)/mcx=!charend('/') !default(0)/mcz=!charend('/') 
    !default(0)/normal=!charend('/') !default(0)
   /quantile=!charend('/') !default(999)/hc=!charend('/') !default(5)/hc3=!charend('/') 
    !default(0)/moments=!charend('/') !default(0) 
   /vmodval=!charend('/') !default(999)/qmodval=!charend('/') !default(999)/percent=!charend('/') 
    !default(1)
   /cluster=!charend('/') !default(xxxxx)/conf=!charend('/') !default(95)/boot=!charend('/') 
    !default(5000)
   /seed=!charend('/') !default(random)/bmatrix=!charend('/') !default("-999")/jn=!charend('/') 
    !default(0)/debug=!charend('/') !default(0)
   /wmatrix=!charend('/') !default("-999")/zmatrix=!charend('/') 
    !default("-999")/wzmatrix=!charend('/') !default("-999")
   /cmatrix=!charend('/') !default("-999")/model = !charend('/') 
    !default(999)/decimals=!charend('/') !default(F10.4)
   /matrices=!charend('/') !default (0)/covmy=!charend('/') !default(0)/center=!charend('/') 
    !default(0)/ws=!charend('/') !default(0)
   /iterate = !charend('/') !default(100)/converge = !charend('/') 
    !default(0.00001)/stand=!charend('/') !default(0)
   /contrast=!charend('/') !default("999")/effsize=!charend('/') !default(0)/mc=!charend('/') 
    !default(0)/mdichok=!charend('/') !default(0)
   /save=!charend('/') !default(0)/maxboot=!charend('/') !default(0)/covcoeff=!charend('/') 
    !default(0)/activate=!charend('/') !default(0)
   /wmodval=!charend('/') !default("999")/intprobe=!charend('/') !default(.1)/zmodval=!charend('/') 
    !default("999")/plot=!charend('/') !default(0)
    /modelbt = !charend('/') !default(0)/xcatcode=!charend('/')!default("-999")/xmtest=!charend('/')
     !default(0)
    /wcatcode=!charend('/')!default("-999")/zcatcode=!charend('/')!default("-999")/
    modelres=!charend('/') !default(0)/bc=!charend('/') !default(0)/longname=!charend('/') 
    !default(0)).
set printback = off.
set seed = !seed.
set mxloop = 100000000.
MATRIX.
compute wnames="xxxxx".
compute znames="xxxxx".
compute mcerpt=0.
compute wiscov=0.
compute ziscov=0.
compute tooman=0.
compute errcode=make(100,1,0).
compute notecode=make(100,1,0).
compute model = trunc(!model).
compute iterate = abs(trunc(!iterate)).
compute converge = abs(!converge).
compute itprobtg=0.
compute v2tag=0.
compute ydich=0.
compute maxwwarn=0.
compute minwwarn=0.
compute maxzwarn=0.
compute minzwarn=0.
compute toomany=0.
compute wdich=0.
compute zdich=0.
compute wnotev=0.
compute znotev=0.
compute nxpval=1.
compute nwpval=1.
compute nzpval=1.
compute errs=1.
compute notes=1.
compute criterr=0.
compute novar=0.
compute adjust=0.
compute ncs=0.
compute serial=0.
compute sobelok=0.
compute hasw=0.
compute hasz=0.
compute printw=0.
compute printz=0.
compute counterf=0.
compute wmodcust=0.
compute zmodcust=0.
compute booting=0.
compute bootiter=0.
compute iterrmod=0.
compute cov = !quote(!cov).
compute varorder=(!varorder <> 0).
compute nws=0.
compute w=!quote(!w).
compute nzs=0.
compute z = !quote(!z).
compute nms=0.
compute m = !quote(!m).
compute nys=0.
compute y = !quote(!y).
compute nxs=0.
compute x = !quote(!x).
compute v = !quote(!v).
compute q = !quote(!q).
compute oldvars=!quote(!vars).
compute mcxok=0.
compute mcwok=0.
compute mczok=0.
compute xprod=0.
compute zprod=0.
compute wprod=0.
compute modcok=0.
compute hc3=trunc(!hc3).
compute jn=(!jn = 1).
compute modelres=(!modelres=1).
compute effsize=(!effsize=1).
compute activate=(!activate=1).
compute booterr=0.
compute normal=(!normal=1).
compute xmtest=(!xmtest=1).
compute longname=(!longname=1).
compute stand=(!stand=1).
do if (stand=1).
  compute effsize=1.
end if.
compute pstog=0.
compute sobelok=0.
compute normal=(!normal=1).
compute mdichok=(!mdichok=1).
compute contrast={!contrast}.
compute ncontr=ncol(contrast).
compute ncontrow=nrow(contrast).
do if (contrast(1,1) = 999).
  compute ncontr=1.
  compute contrast=0.
end if.
do if (ncontr = 1).
  compute contrast=trunc(contrast).
  do if (contrast > 2 or contrast < 0)).
    compute ncontr=1.
    compute contrast = 0.
  end if.
end if.
do if (ncontr > 1).
    compute contvec=contrast.
    compute contrast=3.
    do if (ncontrow > 1).
      compute contrast=0.
      compute modcok=1.
      compute wcontval=contvec(:,1).
      compute zcontval=contvec(:,2).
      do if ((ncontr <> 2) or (ncontrow <> 2)).
        compute notecode(notes,1) = 19.
        compute notes = notes + 1.
        compute modcok=0.
      end if.
    end if.
end if.
do if (varorder = 1).
  compute notecode(notes,1) = 21.
  compute notes = notes + 1.
end if.
do if (!vmodval <> 999 or !qmodval <> 999).
  compute notecode(notes,1) = 22.
  compute notes = notes + 1.
end if.
compute modelbt=(!modelbt=1).
compute cluster=!quote(!cluster).
compute matrices=(!matrices=1).
compute covcoeff=(!covcoeff=1).
compute covmy=trunc(!covmy).
do if (covmy < 0 or covmy > 2).
   compute covmy = 0.
end if.
compute boot = abs(trunc(!boot)).
compute bc=(!bc=1).
compute mc=abs(trunc(!mc)).
compute hc=trunc(!hc).
compute intprobe = !intprobe.
do if (intprobe < 0 or intprobe > 1).
  compute intprobe = .10.
end if.
compute plot=trunc(!plot).
do if (plot < 0 or plot > 2).
  compute plot=0.
end if.
compute total=(!total=1).
compute dototal=0.
compute saveboot = (!save = 1).
compute saveest=(!save = 2).
do if (hc >= 0 and hc < 5).
  compute notecode(notes,1) = 4.
  compute notes = notes + 1.
end if.
do if (hc > 5 or hc < 0).
  compute hc=5.
end if.
compute mcw=trunc(!mcw).
compute mcz=trunc(!mcz).
compute mcx=trunc(!mcx).
do if (mcx > 0 and model = 74).
  compute mcw=mcx.
end if.
do if (mcw > 0 and model = 74).
  compute mcx=mcw.
end if.
do if (mcx > 0 and contrast > 0).
  compute notecode(notes,1) = 28.
  compute notes = notes + 1.
  compute contrast=0.
end if.
compute nxvls=1.
compute nmvls=1.
compute nwvls=1.
compute nzvls=1.
compute paths=999.
compute pathsw=999.
compute pathsz=999.
compute pathswz=999.
compute pathsmod=999.
compute pathtype=999.
compute obscoeff=999.
compute pathsdv={" "}.
compute quantile=1.
do if (!quantile<>999).
  compute notecode(notes,1) = 23.
  compute notes = notes + 1.
end if.
compute moments=(!moments=1).
do if (moments=1).
  compute quantile=0.
end if.
compute center=trunc(!center) .
compute bmatrix={!bmatrix}.
compute wmatrix={!wmatrix}.
compute zmatrix={!zmatrix}.
compute wzmatrix={!wzmatrix}.
compute cmatrix={!cmatrix}.
compute xcatcode={!xcatcode}.
compute wcatcode={!wcatcode}.
compute zcatcode={!zcatcode}.
compute needed=0.
compute conf=!conf.
do if (trunc(!conf) >= 100 or (trunc(!conf) <= 50)).
  compute conf = 95.
  compute notecode(notes,1)=2.
  compute notes=notes+1.
end if.
do if (model > 0 and model < 4 and modelbt=0).
  compute boot=0.
  compute mc=0.
  compute bc=0.
end if.
do if (mc > 0 and boot > 0).
  compute boot=0.
  compute bc=0.
end if.
compute p0=-.322232431088.
compute p1 = -1.
compute p2 = -.342242088547.
compute p3 = -.0204231210245.
compute p4 = -.0000453642210148.
compute q0 = .0993484626060.
compute q1 = .588581570495.
compute q2 = .531103462366.
compute q3 = .103537752850.
compute q4 = .0038560700634.
compute badend=0.
compute priorlo = -9999999.
compute priorhi = 9999999.
compute alpha2 = (1-(conf/100))/2.
compute cilm=alpha2*2.
compute y5=sqrt(-2*ln(alpha2)).
compute xp2=(y5+((((y5*p4+p3)*y5+p2)*y5+p1)*y5+p0)/((((y5*q4+q3)*y5+q2)*y5+q1)*y5+q0)).
compute medlb={"   M1  :";"   M2  :";"   M3  :";"   M4  :";"   M5  :";"   M6  :";"   M7  :";"   "+
    "M8  :";"   M9  :";"   M10 :"}.
compute medlb2={"(M1)","(M2)","(M3)","(M4)","(M5)","(M6)","(M7)","(M8)","(M9)","(M10)"}.
compute xlb={"   X1  :";"   X2  :";"   X3  :";"   X4  :";"   X5  :";"   X6  :";"   X7  :";"   X8  "+
    ":";"   X9  :"}.
compute highlbw={"M1*W"; "M2*W"; "M3*W"; "M4*W"; "M5*W"; "M6*W"; "M7*W"; "M8*W"; "M9*W"; "M10*W"}.
compute highlbz={"M1*Z"; "M2*Z"; "M3*Z"; "M4*Z"; "M5*Z"; "M6*Z"; "M7*Z"; "M8*Z"; "M9*Z";"M10*Z"}.
compute highlbwz={"M1*W*Z"; "M2*W*Z"; "M3*W*Z"; "M4*W*Z"; "M5*W*Z"; "M6*W*Z"; "M7*W*Z"; 
    "M8*W*Z"; "M9*W*Z";"M10*W*Z"}.
compute highlbbt={"BOTH(M1)"; "BOTH(M2)"; "BOTH(M3)"; "BOTH(M4)"; "BOTH(M5)"; "BOTH(M6)"; 
    "BOTH(M7)"; "BOTH(M8)"; "BOTH(M9)";"BTH(M10)"}.
compute highlbx={"M1*X"; "M2*X"; "M3*X"; "M4*X"; "M5*X"; "M6*X"; "M7*X"; "M8*X"; "M9*X"; "M10*X"}.

/* check to see if model number specified is acceptable for this version */.
compute skipwz=0.
compute validm={1,1,1,1,1,1,1,1,1,1,1,1,1,1,1,1,1,1,1,1,1,1,0,0,0,0,0,1,1,0,0,0,0,
    0,0,0,0,0,0,0,0,0,0,0,0,0,0,0,0,0,0,0,0,0,0,0,0,1,1,1,1,1,1,1,1,1,1,1,1,1,1,1,1,0,1,1,0,0,0,1,1,
    1,1,1,1,1,1,1,1,1,1,1}.

do if (activate=1).
 compute errcode(errs,1)=60.
 compute errs=errs+1.
 compute criterr=1.
end if.

do if (criterr=0).
do if ((!ws=1)=1).
    compute errcode(errs,1)=42.
    compute errs=errs+1.
    compute criterr=1.
end if.
do if (model > 0 and model < 93).
  do if (validm(1,model)=0).
    do if (model <> 74).
      compute errcode(errs,1)=6.
      compute errs=errs+1.
      compute criterr=1.
    end if.
    do if (model = 74).
      compute errcode(errs,1)=46.
      compute errs=errs+1.
      compute criterr=1.
    end if.
  end if.
  release validm.
end if.
do if ((model > 92 or model < 0) and model <> 999)).
  compute errcode(errs,1)=7.
  compute errs=errs+1.
  compute criterr=1.
end if.
do if (model = 999 and bmatrix(1,1)=-999).
  compute errcode(errs,1)=24.
  compute errs=errs+1.
  compute criterr=1.
end if.
do if (model <> 999 and bmatrix(1,1) <> -999).
  compute errcode(errs,1)=25.
  compute errs=errs+1.
  compute criterr=1.
end if.
do if ((model = 74 or (model > 0 and model < 4)) and ((wmatrix(1,1) <> -999) or 
    (zmatrix(1,1)<>-999) or (wzmatrix(1,1)<>-999)))).
  compute errcode(errs,1)=41.
  compute errs=errs+1.
  compute criterr=1.
end if.
do if (hc3 <> 0).
  compute notecode(notes,1) = 5.
  compute notes = notes + 1.
  do if (hc3 = 1).
    compute hc=3.
  end if.
end if.
/* Do not allow V or Q */.
do if ((v <> "xxxxx") or (q <> "xxxxx")).
  compute errcode(errs,1)=14.
  compute errs=errs+1.
  compute errcode(errs,1)=48.
  compute errs=errs+1.
  compute criterr=1.
end if.
do if (oldvars <> "xxxxx").
  compute errcode(errs,1)=48.
  compute errs=errs+1.
  compute criterr=1.
end if.
/* Cluster option is disabled */.
do if (cluster <> "xxxxx").
  compute errcode(errs,1)=27.
  compute errs=errs+1.
  compute criterr=1.
end if.
/* Check to make sure an X and a Y are specified */.
do if ((y = "xxxxx") or (x = "xxxxx")).
  compute errcode(errs,1)=1.
  compute errs=errs+1.
  compute criterr=1.
end if.
/* Check to make sure an M is specified if needed */.
do if ((m = "xxxxx") and model > 3).
  compute errcode(errs,1)=8.
  compute errs=errs+1.
  compute criterr=1.
end if.
end if.
/* start A */.
do if (criterr=0).  
  /* extract data and variable names */.
  get ytmp/variables = !y/names = ynames/MISSING = 99999.
  compute nys=ncol(ytmp).
  compute needed=nys.
  compute n=nrow(ytmp).
  compute varnames={ynames}.
  compute dat=ytmp.
  longchk variab=!y.
  compute modelvar={!quote(!model);t(ynames)}.
  do if (!model=999).
    compute modelvar(1,1)="CUSTOM".
  end if.
  get xtmp/variables = !x/names = xnames/MISSING = 99999.
  compute nxs=ncol(xtmp).
  compute n=nrow(xtmp).
  compute needed=needed+nxs.
  compute varnames={varnames,xnames}.
  compute xcatlab=t(xnames).
  compute dat={dat,xtmp}.
  longchk variab=!x.
  compute modelvar={modelvar;t(xnames)}.
  do if (nxs = 1).
    compute modelvlb={"Model  :";"    Y  :";"    X  :"}.
  else.
    compute modelvlb={"Model  :";"    Y  :";xlb(1:nxs,1)}.
  end if.

  do if (m <> "xxxxx").
    get mtmp/variables = !m/names = mnames/MISSING = 99999.
    compute nms=ncol(mtmp).
    compute mprod=make(1,nms,0).
    compute n=nrow(mtmp).
    compute needed=needed+nms.
    compute varnames={varnames,mnames}.
    compute dat={dat,mtmp}.
    compute modelvar={modelvar;t(mnames)}.
    compute x2m=make(99,nms,0).
    compute m2y=make(99,nms,0).
    compute onem=make(nms,1,1).
    longchk variab=!m.
    do if (nms > 1 and nms < 11).
      compute modelvlb={modelvlb;medlb(1:nms,1)}.
    else.
      compute modelvlb={modelvlb;"    M  :"}.
    end if.
    do if (nms > 0 and model < 4).
      compute errcode(errs,1)=9.
      compute errs=errs+1.
      compute errcode(errs,1)=48.
      compute errs=errs+1.
      compute criterr=1.
    end if.
  end if.
  compute wlocatet=0.
  compute wlocate=0.
  do if (w <> "xxxxx").
    get wtmp/variables = !w/names = wnames/MISSING = 99999.
    compute nws=ncol(wtmp).
    compute n=nrow(wtmp).
    longchk variab=!w.
    compute varnames={varnames,wnames}.
    compute wlocate=ncol(varnames).
    do if (model=74).
      compute wlocatet=1.
      do if (xnames <> wnames).
        compute errcode(errs,1)=45.
        compute errs=errs+1.
        compute criterr=1.
      end if.
    end if.
    compute wcatlab=t(wnames).
    compute dat={dat,wtmp}.
    compute modelvar={modelvar;t(wnames)}.
    compute modelvlb={modelvlb;"    W  :"}.
  end if.
  do if (z <> "xxxxx").
    get ztmp/variables = !z/names = znames/MISSING = 99999.
    compute nzs=ncol(ztmp).
    compute n=nrow(ztmp).
    longchk variab=!z.
    compute varnames={varnames,znames}.
    compute zcatlab=t(znames).
    compute dat={dat,ztmp}.
    compute modelvar={modelvar;t(znames)}.
    compute modelvlb={modelvlb;"    Z  :"}.
  end if.
  do if (cov <> "xxxxx").
    get ctmp/variables = !cov/names = covnames/MISSING = 99999.
    compute ncs=ncol(ctmp).
    compute n=nrow(ctmp).
    longchk variab=!cov.
    compute varnames={varnames,covnames}.
    compute dat={dat,ctmp}.
  end if.
  /* check for too many variables specified */.
  do if (nws > 1 or nzs > 1 or nys > 1 or nxs > 1).
    compute errcode(errs,1)=3.
    compute errs=errs+1.
    compute criterr=1.
  end if.
  /* check for proper number of mediators in some models */.
  do if ((model = 80 or model = 81) and (nms < 3 or nms > 6)).
    compute errcode(errs,1)=32.
    compute errs=errs+1.
    compute criterr=1.    
  end if.
  do if (model = 82 and nms <> 4).
    compute errcode(errs,1)=33.
    compute errs=errs+1.
    compute criterr=1.    
  end if.
  do if (nms > 10).
    compute errcode(errs,1)=37.
    compute errs=errs+1.
    compute criterr=1.    
  end if.
  do if ((model = 6 or (model > 82 and model < 999)) and (nms < 2 or nms > 6)).
    compute errcode(errs,1)=34.
    compute errs=errs+1.
    compute criterr=1.    
  end if.
  /* check for redundant variable names */.
  compute match=0.
  compute match2=0.
  compute mcwzcov=0.
  loop i = 1 to (ncol(varnames)-1).
    loop j = (i+1) to ncol(varnames).
      do if (varnames(i)=varnames(j)).
        do if (i < (nxs+nms+nys+1)).
          compute match2=match2+1.
        end if.
        do if (wlocatet=1 and i=2 and j=wlocate).
          compute match2=match2-1.
        end if. 
        do if ((wnames=znames) and (nws > 0 or nzs > 0))).
          compute match2=match2+1.
        end if.
        do if (i < (ncol(varnames)-ncs+1)) and j > (ncol(varnames)-ncs)).    
          do if ((varnames(j)=wnames) and mcw=0)).
            compute match=0.
            compute wiscov=(j-(ncol(varnames)-ncs)).
          end if.
          do if ((varnames(j)=wnames) and mcw <>0)).
            compute mcwzcov=1.
          end if.
          do if ((varnames(j)=znames) and mcz=0).
            compute match=0.
            compute ziscov=(j-(ncol(varnames)-ncs)).
          end if.
          do if ((varnames(j)=znames) and mcz<>0)).
             compute mcwzcov=1.
          end if.
        end if.
      end if.
    end loop.
  end loop.
  do if (match2>0 or match=1).
    compute errcode(errs,1)=2.
    compute errs=errs+1.
    compute criterr=1.
  end if.
  do if (mcwzcov=1).
    compute errcode(errs,1)=50.
    compute errs=errs+1.
    compute criterr=1.
  end if.
  /* listwise deletion */.
  compute ninit=nrow(dat).
  compute rownum=make(ninit,1,0).
  loop i = 1 to ninit.
    compute rownum(i,1)=i.
  end loop.
  compute dat={rownum,dat}.
  compute j=1.
  compute missrow=0.
  loop i = 1 to n.
    do if (rsum(dat(i,2:ncol(dat))=99999)=0).
      compute dat(j,:)=dat(i,:).
      compute j=j+1.
    else.
      compute missrow={missrow;dat(i,1)}.
    end if.
  end loop.
  compute rownum=dat(1:(j-1),1).
  do if (nrow(missrow) > 1).
    compute missrow=t(missrow(2:nrow(missrow),1)).
  end if.
  compute dat=dat(1:(j-1),2:ncol(dat)).
  compute n=nrow(dat).
  compute nmiss=ninit-n. 
  /* reextract the data columns after deletion */.
  compute ytmp=dat(:,1:nys).
  describ3 descdatf=ytmp.
  compute ysd=desctmp(2,:).
  compute ovsd=ysd.
  do if (desctmp(8,1)=1).
    compute ydich=1.
    do if (total=1).
      compute total=0.
      compute notecode(notes,1) = 24.
      compute notes = notes + 1.
    end if.
    do if (effsize=1).
      compute effsize=0.
      compute notecode(notes,1) = 25.
      compute notes = notes + 1.
    end if.
    compute omx = cmax(ytmp).
    compute omn = cmin(ytmp).
    compute ytmp = (ytmp = omx).
    compute dat(:,1:nys)=(dat(:,1:nys)=omx).
    compute rcd = {omn, 0; omx, 1}.
  end if.
  compute xtmp=dat(:,(nys+1):(nys+nxs)).
  describ3 descdatf=xtmp.
  compute xsd=desctmp(2,:).
  compute xmodvals=modvals.
  compute nxpval=nrow(xmodvals).
  compute xprobval=xmodvals.
  compute xdich=desctmp(8,1).
  do if (xdich =1 and mcx > 0).
    compute mcx=0.
    compute errcode(errs,1) = 52.
    compute errs = errs + 1.
    compute criterr = 1.
  end if.
  do if (model = 74 and xdich=1).
    compute counterf=1.
  end if.
  do if (nms > 0).
    compute mtmp=dat(:,(nys+nxs+1):(nys+nxs+nms)).
    describ3 descdatf=mtmp.
    compute ovsd={desctmp(2,:),ysd}.
    do if ((rsum(desctmp(8,:))>0) and (mdichok <> 1)).
      compute errcode(errs,1)=43.
      compute errs=errs+1.
      compute criterr=1.
    end if.
    compute mmodvals=modvals.
    compute mprobval=mmodvals.
  end if.
  do if (nws > 0).
    compute wtmp=dat(:,(nys+nxs+nms+1):(nys+nxs+nms+nws)).
    describ3 descdatf=wtmp.
    compute wmodvals=modvals.
    compute wdich=desctmp(8,1).
    do if (wdich =1 and mcw > 0).
      compute mcw=0.
      compute errcode(errs,1) = 52.
      compute errs = errs + 1.
      compute criterr = 1.
    end if.
    compute wmin=desctmp(3,1).
    compute wmax=desctmp(4,1).
    compute minwwarn=minwarn.
    compute maxwwarn=maxwarn.
    compute wnotev=mnotev.
    compute wmodval={!wmodval}.
    compute nwcontr=ncol(wmodval).
    do if (wmodval(1,1) <> 999).
      compute wmodvals=wmodval(1,1).
      compute wmodcust=1.
      do if (nwcontr > 1).
        compute wmodvals=t(wmodval).
      end if.
      compute minwwarn=0.
      compute maxwwarn=0. 
      compute wnotev=0.
    end if.
    compute wprobval=wmodvals.
    compute nwpval=nrow(wmodvals).
  end if.
  do if (nzs > 0).
    compute ztmp=dat(:,(nys+nxs+nms+nws+1):(nys+nxs+nms+nws+nzs)).
    describ3 descdatf=ztmp.
    compute zmodvals=modvals.
    compute zdich=desctmp(8,1).
    do if (zdich =1 and mcz > 0).
      compute mcz=0.
      compute errcode(errs,1) = 52.
      compute errs = errs + 1.
      compute criterr = 1.
    end if.
    compute zmin=desctmp(3,1).
    compute zmax=desctmp(4,1).
    compute minzwarn=minwarn.
    compute maxzwarn=maxwarn.
    compute znotev=mnotev.
    compute zmodval={!zmodval}.
    compute nzcontr=ncol(zmodval).
    do if (zmodval(1,1) <> 999).
      compute zmodvals=zmodval(1,1).
      compute zmodcust=1.
      do if (nzcontr > 1).
        compute zmodvals=t(zmodval).
      end if.
      compute minzwarn=0.
      compute maxzwarn=0. 
      compute znotev=0.
    end if.  
    compute zprobval=zmodvals.
    compute nzpval=nrow(zmodvals).
  end if.
  do if (ncs > 0).
    compute ctmp=dat(:,(nys+nxs+nms+nws+nzs+1):(nys+nxs+nms+nws+nzs+ncs)).
    describ3 descdatf=ctmp.
  end if.
  compute n=nrow(ytmp).
  compute ones=make(n,1,1).
  release dat.
  /* create codes for categorical variables */.
  do if (nws > 0 and mcw > 0).
    compute tmp={rownum,wtmp(:,1)}.
    makdummy dd=tmp/method=mcw/custcodv=2/custcode=!wcatcode.
    compute wmodvals=nnvls.
    compute nwpval=nrow(wmodvals).
    do if (criterr=0).
      compute minwwarn=0.
      compute maxwwarn=0.
      compute wnotev=0.
      compute wtmp=x(:,2:ncol(x)).
      compute wcatlab={"W1";"W2";"W3";"W4";"W5";"W6";"W7";"W8";"W9"}.
      compute nwvls=nvls-1.
      compute mcwok=1.
      compute dummatw=dummat.
      compute wprobval=dummatw(:,2:ncol(dummatw)).
      do if (modcok=1).
        compute wcontval=make(2,ncol(wprobval),-999).
        compute temp=0.
        loop i = 1 to 2.
          loop j = 1 to nrow(dummatw).
            do if (contvec(i,1)=dummatw(j,1)).
              compute wcontval(i,:)=wprobval(j,:).
              compute temp=temp+1.
            end if.
          end loop.
        end loop.
        do if (temp < 2).
          compute notecode(notes,1) = 20.
          compute notes = notes + 1.
          compute modcok=0.
        end if.
      end if.
      do if (wmodval(1,1) <> 999).
        compute notecode(notes,1) = 9.
        compute notes = notes + 1.
      end if.
      release tmp, dummat.
    end if.
  end if.
  do if (nzs > 0 and mcz > 0).
    compute tmp={rownum,ztmp(:,1)}.
    makdummy dd=tmp/method=mcz/custcodv=3/custcode=!zcatcode.
    compute zmodvals=nnvls.
    compute nzpval=nrow(zmodvals).
    do if (criterr=0).
      compute minzwarn=0.
      compute maxzwarn=0.
      compute znotev=0.
      compute ztmp=x(:,2:ncol(x)).
      compute zcatlab={"Z1";"Z2";"Z3";"Z4";"Z5";"Z6";"Z7";"Z8";"Z9"}.
      compute nzvls=nvls-1.
      compute mczok=1.
      compute dummatz=dummat.
      compute zprobval=dummatz(:,2:ncol(dummatz)).
      do if (modcok=1).
        compute zcontval=make(2,ncol(zprobval),-999).
        compute temp=0.
        loop i = 1 to 2.
          loop j = 1 to nrow(dummatz).
            do if (contvec(i,2)=dummatz(j,1)).
              compute zcontval(i,:)=zprobval(j,:).
              compute temp=temp+1.
            end if.
          end loop.
        end loop.
        do if (temp < 2).
          compute notecode(notes,1) = 20.
          compute notes = notes + 1.
          compute modcok=0.
        end if.
      end if.
      do if (zmodval(1,1) <> 999).
        compute notecode(notes,1) = 10.
        compute notes = notes + 1.
      end if.
      release tmp, dummat.
    end if.
  end if.
  do if (nxs > 0 and mcx > 0).
    compute tmp={rownum,xtmp(:,1)}.
    makdummy dd=tmp/method=mcx/custcodv=1/custcode=!xcatcode.
    do if (criterr=0).
      compute xtmp=x(:,2:ncol(x)).
      compute xcatlab={"X1";"X2";"X3";"X4";"X5";"X6";"X7";"X8";"X9"}.
      compute nxvls=nvls-1.
      compute xdich=(nvls=2).
      compute mcxok=1.
      compute dummatx=dummat.
      compute xmodvals=dummatx(:,1).
      compute nxpval=nrow(xmodvals).
      release tmp, dummat.
    end if.
  end if.
  compute intlab=make(100,1," ").
  !do !i = 1 !to 100.
    !let !v2=!concat(Int_,!unquote(!quote(!i))).
    compute intlab(!i,1)=!quote(!v2).
  !doend.
  compute bcmat=make(needed,needed,0).
  compute wcmat=make(needed,needed,0).
  compute zcmat=make(needed,needed,0).
  compute wzcmat=make(needed,needed,0).
  compute wsum=0.
  compute zsum=0.
  compute wzsum=0.
end if. 
/* end A */.


/* DEFINE MODEL MATRICES FOR CANNED MODELS */.
do if (criterr = 0 and model <> 999).  
  /* X->MW, X->MZ, X->MWZ, M->YW, M->YZ, M->YWZ, X->YW, X->YZ, X->YWZ */.
  compute modelmat=
  {1,0,0,0,0,0,0,1,0,0;2,0,0,0,0,0,0,1,1,0;3,0,0,0,0,0,0,1,1,1;4,0,0,0,0,0,0,0,0,0;
  5,0,0,0,0,0,0,1,0,0;6,0,0,0,0,0,0,0,0,0;7,1,0,0,0,0,0,0,0,0;8,1,0,0,0,0,0,1,0,0;
  9,1,1,0,0,0,0,0,0,0;10,1,1,0,0,0,0,1,1,0;11,1,1,1,0,0,0,0,0,0;12,1,1,1,0,0,0,1,1,1;
  13,1,1,1,0,0,0,1,0,0;14,0,0,0,1,0,0,0,0,0;15,0,0,0,1,0,0,1,0,0;16,0,0,0,1,1,0,0,0,0;
  17,0,0,0,1,1,0,1,1,0;18,0,0,0,1,1,1,0,0,0;19,0,0,0,1,1,1,1,1,1;20,0,0,0,1,1,1,1,0,0;
  21,1,0,0,0,1,0,0,0,0;22,1,0,0,0,1,0,1,0,0;23,0,0,0,0,0,0,0,0,0;24,0,0,0,0,0,0,0,0,0;
  25,0,0,0,0,0,0,0,0,0;26,0,0,0,0,0,0,0,0,0;27,0,0,0,0,0,0,0,0,0;28,1,0,0,0,1,0,0,1,0;
  29,1,0,0,0,1,0,1,1,0;30,0,0,0,0,0,0,0,0,0;31,0,0,0,0,0,0,0,0,0;32,0,0,0,0,0,0,0,0,0;
  33,0,0,0,0,0,0,0,0,0;34,0,0,0,0,0,0,0,0,0;35,0,0,0,0,0,0,0,0,0;36,0,0,0,0,0,0,0,0,0;
  37,0,0,0,0,0,0,0,0,0;38,0,0,0,0,0,0,0,0,0;39,0,0,0,0,0,0,0,0,0;40,0,0,0,0,0,0,0,0,0;
  41,0,0,0,0,0,0,0,0,0;42,0,0,0,0,0,0,0,0,0;43,0,0,0,0,0,0,0,0,0;44,0,0,0,0,0,0,0,0,0;
  45,0,0,0,0,0,0,0,0,0;46,0,0,0,0,0,0,0,0,0;47,0,0,0,0,0,0,0,0,0;48,0,0,0,0,0,0,0,0,0;
  49,0,0,0,0,0,0,0,0,0;50,0,0,0,0,0,0,0,0,0;51,0,0,0,0,0,0,0,0,0;52,0,0,0,0,0,0,0,0,0;
  53,0,0,0,0,0,0,0,0,0;54,0,0,0,0,0,0,0,0,0;55,0,0,0,0,0,0,0,0,0;56,0,0,0,0,0,0,0,0,0;
  57,0,0,0,0,0,0,0,0,0;58,1,0,0,1,0,0,0,0,0;59,1,0,0,1,0,0,1,0,0;60,1,1,0,1,0,0,0,0,0;
  61,1,1,0,1,0,0,1,0,0;62,1,1,0,1,0,0,0,1,0;63,1,1,0,1,0,0,1,1,0;64,1,0,0,1,1,0,0,0,0;
  65,1,0,0,1,1,0,1,0,0;66,1,0,0,1,1,0,0,1,0;67,1,0,0,1,1,0,1,1,0;68,1,1,1,1,0,0,0,0,0;
  69,1,1,1,1,0,0,1,1,1;70,1,0,0,1,1,1,0,0,0;71,1,0,0,1,1,1,1,1,1;72,1,1,1,1,1,1,0,0,0;
  73,1,1,1,1,1,1,1,1,1;74,0,0,0,1,0,0,0,0,0;75,1,1,0,1,1,0,0,0,0;76,1,1,0,1,1,0,1,1,0;
  77,0,0,0,0,0,0,0,0,0;78,0,0,0,0,0,0,0,0,0;79,0,0,0,0,0,0,0,0,0;80,0,0,0,0,0,0,0,0,0;
  81,0,0,0,0,0,0,0,0,0;82,0,0,0,0,0,0,0,0,0;83,1,0,0,0,0,0,0,0,0;84,1,0,0,0,0,0,0,0,0;
  85,1,0,0,0,0,0,1,0,0;86,1,0,0,0,0,0,1,0,0;87,0,0,0,1,0,0,0,0,0;88,0,0,0,1,0,0,0,0,0;
  89,0,0,0,1,0,0,1,0,0;90,0,0,0,1,0,0,1,0,0;91,0,0,0,0,0,0,0,0,0;92,1,0,0,1,0,0,1,0,0}.
  compute tmp=modelmat(model,2:ncol(modelmat)).
  do if (model < 4).
    compute bcmat((nxs+1),1)=1.
  end if.
  do if ((model > 3) and (model <> 6)).
    compute bcmat((nxs+1):(nxs+nms),1)=onem.
    compute bcmat(nrow(bcmat),(nxs+1):(nxs+nms))=t(onem).
    compute bcmat(nrow(bcmat),1)=1.
  end if.
  /* models 6, 80, 81, and 82 are serial models */.
  do if ((model = 6) or (model > 82 and model < 93)).
    loop j = 2 to nrow(bcmat).
      loop i = 1 to (j-1).
        compute bcmat(j,i)=1.
      end loop.
    end loop.
  end if.
  do if (model = 80).
    loop i = 1 to nms.
      compute bcmat((nrow(bcmat)-1),i)=1.
    end loop.
  end if.
  do if (model = 81).
    loop j = 3 to nrow(bcmat).
      compute bcmat(j,2)=1.
    end loop.
  end if.
  do if (model = 82).
    compute bcmat(3,2)=1.
    compute bcmat(5,4)=1.
  end if.
  /* set up moderator matrices */.
  do if (tmp(1,1)=1).
    compute wcmat((nxs+1):(nxs+nms),1)=onem.
    compute wprod=1.
    compute xprod=1.
    do if (model = 83 or model = 86).
       compute onemsx=onem.
       loop i = 1 to (nms-1).
         compute onemsx(i+1,1)=0.
       end loop.
       compute wcmat((nxs+1):(nxs+nms),1)=onemsx.
    end if.
  end if.
  do if (tmp(1,4)=1).
    compute wcmat(nrow(wcmat),(nxs+1):(nxs+nms))=t(onem).
    compute wprod=1.
    do if (model = 87 or model = 90).
      compute onemsx=onem.
      loop i = 1 to (nms-1).
        compute onemsx(i,1)=0.
      end loop.
      compute wcmat(nrow(wcmat),(nxs+1):(nxs+nms))=t(onemsx).
    end if.
  end if.
  do if (tmp(1,7)=1).
    compute wcmat(nrow(wcmat),1)=1.
    compute wprod=1.
    compute xprod=1.
  end if.
  do if (tmp(1,2)=1).
    compute zcmat((nxs+1):(nxs+nms),1)=onem.
    compute zprod=1.
    compute xprod=1.
  end if.
  do if (tmp(1,5)=1).
    compute zcmat(nrow(zcmat),(nxs+1):(nxs+nms))=t(onem).
    compute zprod=1.
  end if.
  do if (tmp(1,8)=1).
    compute zcmat(nrow(zcmat),1)=1.
    compute zprod=1.
    compute xprod=1.
  end if.
  do if (tmp(1,3)=1).
    compute wzcmat((nxs+1):(nxs+nms),1)=onem.
    compute xprod=1.
    compute wprod=1.
    compute zprod=1.
  end if.
  do if (tmp(1,6)=1).
    compute wzcmat(nrow(wzcmat),(nxs+1):(nxs+nms))=t(onem).
    compute zprod=1.
    compute wprod=1.
  end if.
  do if (tmp(1,9)=1).
    compute wzcmat(nrow(wzcmat),1)=1.
    compute xprod=1.
    compute wprod=1.
    compute zprod=1.
  end if.
  do if (model = 91 or model = 92).
    loop j = 1 to (nms-1).
      loop i = 1 to j.
        compute wcmat((nxs+1+j),(nxs+i))=1.
      end loop.
    end loop.
  end if.
  do if (nms < 0).
  loop i = 1 to nms.
    /* compute tmp=wcmat(nrow(wcmat),(1+i))+zcmat(nrow(zcmat),(1+i))+wzcmat(nrow(wzcmat),(1+i)) */.
    compute tmp=csum(wcmat(:,(1+i)))+csum(zcmat(:,(1+i)))+csum(wzcmat(:,(1+i))).
    compute mprod(1,i)=(tmp>0).
  end loop.
  end if.
end if.  

/* DEFINE AND CHECK COVARIATES MATRIX */.
do if (ncs > 0). 
  compute ccmat=make((nms+nys),ncs,1).
  compute ccmatoff=ccmat.
  do if (covmy=1).
    compute ccmat(nrow(ccmat),:)=make(1,ncs,0).
  end if.
  do if (covmy=2).
    compute ccmat(1:nms,:)=make(nms,ncs,0).
  end if.
  do if (cmatrix(1,1) <> -999).
    do if (ncol(cmatrix) <> ((nms+nys)*ncs)).
      compute errcode(errs,1)=29.
      compute errs=errs+1.
      compute criterr=1.
    end if.
    do if (criterr = 0).
      compute tmp=1.
      loop i = 1 to (nms+nys).
        loop j = 1 to ncs.
          compute ccmat(i,j)=1-(cmatrix(1,tmp) = 0).
          compute tmp=tmp+1.
        end loop.
      end loop.
      do if (rsum((csum(ccmat)=0)) <> 0).
        compute errcode(errs,1)=30.
        compute errs=errs+1.
        compute criterr=1.
      end if.
    end if.
    do if (covmy <> 0).
      compute notecode(notes,1)=1.
      compute notes=notes+1.
    end if.
  end if.
end if. 

/* DEFINE MATRICES FOR CUSTOM MODELS AND DO SOME ERROR CHECKING */.
do if (criterr=0).
  compute needed=needed*(needed-1)/2.
  compute nopath=0.
  do if (bmatrix(1,1) <> -999).
    compute tmp=1.
    do if ((ncol(bmatrix) <> needed) or (csum(rsum(bmatrix))=0)).
      compute errcode(errs,1)=16.
      compute errs=errs+1.
      compute criterr=1.
    else.
      loop i = 2 to nrow(bcmat).
        loop j = 1 to (i-1).
          compute bcmat(i,j)=1-(bmatrix(1,tmp) = 0).
          compute tmp=tmp+1.
        end loop.
      end loop.
    end if.
   /* check to make sure X affects something */.
    do if ((csum(bcmat(:,1))=0) and criterr=0).
      compute errcode(errs,1)=22.
      compute errs=errs+1.
      compute criterr=1.
    end if.
    /* check to make sure Y is affected by something */.
    do if ((rsum(bcmat(nrow(bcmat),:))=0) and criterr=0).
      compute errcode(errs,1)=23.
      compute errs=errs+1.
      compute criterr=1.
    end if.
    /* check for dangling mediators */.
    compute dm=0.
    do if (nms > 0).
      loop i = 1 to nms.
        do if (((rsum(bcmat((nxs+i),:)) = 0) or (csum(bcmat(:,(nxs+i))) = 0)) and (dm=0) and 
    (criterr=0)).
          compute errcode(errs,1)=26.
          compute errs=errs+1.
          compute criterr=1.
          compute dm=1.
        end if.
      end loop.
    end if.
    release dm.
  end if.
end if.

/* start b */.
do if (criterr=0).
  do if (wmatrix(1,1) <> -999).
    compute tmp=1.
    do if (ncol(wmatrix) <> needed).
      compute errcode(errs,1)=17.
      compute errs=errs+1.
      compute criterr=1.
    else.
      compute modelvar(1,1)="CUSTOM".
      loop i = 2 to nrow(wcmat).
        loop j = 1 to (i-1).
          compute wcmat(i,j)=1-(wmatrix(1,tmp) = 0).
          /* dont allow to specify moderation of a path that doesnt exist */.
          do if ((wcmat(i,j)=1) and (bcmat(i,j)=0) and (nopath=0)).
            compute errcode(errs,1)=20.
            compute errs=errs+1.
            compute criterr=1.
            compute nopath=1.
          end if.
          compute tmp=tmp+1.
        end loop.
      end loop.
    end if.
  end if.
  do if (zmatrix(1,1) <> -999).
    compute tmp=1.
    do if (ncol(zmatrix) <> needed).
      compute errcode(errs,1)=18.
      compute errs=errs+1.
      compute criterr=1.
    else.
      compute modelvar(1,1)="CUSTOM".
      /* dont allow for a ZMODEL without W being used somewhere in the model */.
      do if (csum(rsum(wcmat))=0 and model=999).
        compute errcode(errs,1)=21.
        compute errs=errs+1.
        compute criterr=1.          
      end if.
      loop i = 2 to nrow(zcmat).
        loop j = 1 to (i-1).
          compute zcmat(i,j)=1-(zmatrix(1,tmp) = 0).
          /* dont allow to specify moderation of a path that doesnt exist */.
          do if ((zcmat(i,j)=1) and (bcmat(i,j)=0) and (nopath=0)).
            compute errcode(errs,1)=20.
            compute errs=errs+1.
            compute criterr=1.
            compute nopath=1.
          end if.
          compute tmp=tmp+1.
        end loop.
      end loop.
    end if.
  end if.
  compute tmp=1.

  do if (wzmatrix(1,1) <> -999).
    do if (ncol(wzmatrix) <> needed).
      compute errcode(errs,1)=19.
      compute errs=errs+1.
      compute criterr=1.
    end if.
    compute modelvar(1,1)="CUSTOM".
  end if.
  do if (criterr=0).
    loop i = 2 to nrow(wzcmat).
      loop j = 1 to (i-1).
        /* set corresponding elements in W and Z for three way interaction */.
        do if (wzmatrix(1,1) <> -999).
          compute wzcmat(i,j)=1-(wzmatrix(1,tmp) = 0).
        end if.
        do if (wzcmat(i,j)=1).
          compute wcmat(i,j)=1.
          compute zcmat(i,j)=1.
        end if.
        /* dont allow to specify moderation of a path that doesnt exist */.
        do if ((wzcmat(i,j)=1) and (bcmat(i,j)=0) and (nopath=0)).
          compute errcode(errs,1)=20.
          compute errs=errs+1.
          compute criterr=1.
          compute nopath=1.
        end if.
        compute tmp=tmp+1.
      end loop.
    end loop.
  end if.
end if.
/* end B */.
    
do if (criterr=0).
  compute xprod=csum(wcmat(:,1))+csum(zcmat(:,1))+csum(wzcmat(:,1)).
  compute xprod=(xprod > 0).
  compute wsum=csum(rsum(wcmat)).
  compute wprod=(wsum > 0).
  do if (nms > 0).
    loop i = 1 to nms.
      /* compute tmp=wcmat(nrow(wcmat),(1+i))+zcmat(nrow(zcmat),(1+i))+wzcmat(nrow(wzcmat),(1+i)) 
    */.
      compute tmp=csum(wcmat(:,(1+i)))+csum(zcmat(:,(1+i)))+csum(wzcmat(:,(1+i))).
      compute mprod(1,i)=(tmp>0).
    end loop.
  end if.
  do if ((wsum > 0) and (w = "xxxxx")).
    compute errcode(errs,1)=11.
    compute errs=errs+1.
    compute criterr=1.
  end if.
  do if ((wsum = 0) and (w <> "xxxxx")).
    compute errcode(errs,1)=10.
    compute errs=errs+1.
    compute criterr=1.
  end if.
  compute zsum=csum(rsum(zcmat)).
  compute zprod=(zsum > 0).
  do if ((zsum > 0) and (z = "xxxxx")).
    compute errcode(errs,1)=13.
    compute errs=errs+1.
    compute criterr=1.
  end if.
  do if ((zsum = 0) and (z <> "xxxxx")).
    compute errcode(errs,1)=12.
    compute errs=errs+1.
    compute criterr=1.
  end if.
  do if ((zsum > 0) and (wsum = 0)).
    compute errcode(errs,1)=35.
    compute errs=errs+1.
    compute criterr=1.
  end if.
end if.

do if (criterr=0 and nms > 1).
  compute serchk=bcmat(2:(nrow(bcmat)-1),2:ncol(bcmat)).
  do if (csum(rsum(serchk))) > 0.
    compute serial=1.
    do if (nms > 6).
      compute errcode(errs,1)=36.
      compute errs=errs+1.
      compute criterr=1.
    end if.
  end if.
end if.

/* MEAN CENTER IF NEEDED */.
do if (center > 0 and criterr=0).
  compute centvar={" "}.
  do if (criterr=0).
    do if ((center = 1) or (center = 2 and wdich = 0)).
    do if (wprod=1 and mcwok=0 and nwpval > 0).
      loop i = 1 to nws.
        compute wtmp(:,i)=wtmp(:,i)-(csum(wtmp(:,i))/n).
        compute centvar={centvar,wnames(1,i)}.
      end loop.
      describ3 descdatf=wtmp/type=wmodcust.
      compute wmin=desctmp(3,1).
      compute wmax=desctmp(4,1).
      do if (wmodcust=0).
        compute wmodvals=modvals.
        compute wprobval=wmodvals.
      end if.
    end if.
    end if.    
    do if ((center = 1) or (center = 2 and zdich = 0)). 
    do if (zprod=1 and mczok=0 and nzpval > 0).
      loop i = 1 to nzs.
        compute ztmp(:,i)=ztmp(:,i)-(csum(ztmp(:,i))/n).
        compute centvar={centvar,znames(1,i)}.
      end loop.
      describ3 descdatf=ztmp/type=zmodcust.
      compute zmin=desctmp(3,1).
      compute zmax=desctmp(4,1).
      do if (zmodcust=0).
        compute zmodvals=modvals.
        compute zprobval=zmodvals.
      end if.
    end if.
    end if.
    do if ((center = 1) or (center = 2 and xdich = 0)).
    do if (xprod=1 and mcxok=0).
      loop i = 1 to nxs.
        compute xtmp(:,i)=xtmp(:,i)-(csum(xtmp(:,i))/n).
        compute centvar={centvar,xnames(1,i)}.
      end loop.
      describ3 descdatf=xtmp.
      compute xmodvals=modvals.
      compute xprobval=xmodvals.
    end if.
    end if.
    do if (nms > 0).
      loop i = 1 to nms.
        do if (mprod(1,i)=1).
          compute mtmp(:,i)=mtmp(:,i)-(csum(mtmp(:,i))/n).
          compute centvar={centvar,mnames(1,i)}.
        end if.
      end loop.
    describ3 descdatf=mtmp.
    compute mmodvals=modvals.
    compute mprobval=mmodvals.
    end if.
  end if.
  do if (ncol(centvar) > 1).
    /* compute centvar=centvar(1,2:ncol(centvar)) */.
    compute notecode(notes,1)=3.
    compute notes=notes+1.
  end if.
end if.

/* start D */.
/* CONSTRUCT THE DATA MATRICES FOR EACH OF THE MODELS */.
do if (criterr=0).
  /* The i loop is the dependent variable in the model matrices */.
  /* The j loop is the predictor variables in the model matrices */.
  compute wsum=rsum(csum(wcmat)).
  compute zsum=rsum(csum(zcmat)).
  compute wzsum=rsum(csum(wzcmat)).
  compute nump=make(1,(nys+nms),-999).
  compue numint=make(1,(nys+nms),0).
  /* DV */.
  compute datcount=1.
  compute xtmpuse=0.
  compute wtmpuse=0.
  compute ztmpuse=0.
  compute xwtmpus=0.
  compute xztmpus=0.
  compute wztmpus=0.
  compute xwztmpu=0.
  compute xtmploc=-999.
  compute wtmploc=-999.
  compute xwtmplo=-999.
  compute ztmploc=-999.
  compute xztmplo=-999.
  compute wztmplo=-999.
  compute xwztmplo=-999.
  compute vlabs={" "}.
  do if (ncs > 0).
    compute ctmpuse=make(1,ncs,0).
  end if.
  do if (nms > 0).
    compute mtmpuse=make(1,nms,0).
    compute mwtmpus=make(1,nms,0).
    compute mztmpus=make(1,nms,0).
    compute mwztmpu=make(1,nms,0).
    compute mtmploc=make(1,nms,0).
    compute mwtmplo=make(nwvls,nms,-999).
    compute mztmplo=make(nzvls,nms,-999).
    compute mwztmplo=make((nwvls*nzvls),nms,-999).
  end if.
  do if (ncs > 0).
    compute ctmploc=make(1,ncs,0).
  end if.
  compute fulldat=make(n,1,1).
  compute datindx=make(1000,(nms+nys),-999).
  compute wherew=make(2,(nms+nys),-999).
  compute wherex=make(2,(nms+nys),-999).
  compute wherez=make(2,(nms+nys),-999).
  compute wherexw=make(2,(nms+nys),-999).
  compute wherexz=make(2,(nms+nys),-999).
  compute wherewz=make(2,(nms+nys),-999).
  compute wherexwz=make(2,(nms+nys),-999).
  do if (nms > 0).
    compute wherem=make(nms,(nms+nys),-999).
    compute wheremw = make(nms*2,(nms+nys),-999).
    compute wheremz = make(nms*2,(nms+nys),-999).
    compute wheremwz = make(nms*2,(nms+nys),-999).
  end if.
  compute wzhigh=make(1000,(((nms+1)*(nms+2))/2),0).
  compute whigh=make(1000,(((nms+1)*(nms+2))/2),0).
  compute zhigh=make(1000,(((nms+1)*(nms+2))/2),0).
  compute fochigh=make(1000,(((nms+1)*(nms+2))/2),0).
  compute xcoefloc={1;2;3;4;5;6;7;8;9}.
  compute intkey = {" ", " ", " ", " ", " ", " ", " "}.
  compute wzhighct=0.
  compute whighct=0.
  compute zhighct=0.   
  compute foccnt=0.
  loop i = 2 to nrow(bcmat). 
    compute wdid=0. 
    compute zdid=0.
    compute wzdid=0.
    compute cntmp=1.
    compute start=1.
    do if (i < nrow(bcmat)).
      compute outv=mtmp(:,(i-1)).
      compute modlabel={mnames(1,(i-1));"constant"}.
    end if.
    do if (i = nrow(bcmat)).
      compute outv=ytmp.
      compute modlabel={ynames;"constant"}.
    end if.
    /* The j loop is the mediator */.
    /* MED */.
    /* do if (nms > 0) */.
    loop j = 1 to (i-1).
      compute foccnt=foccnt+1.
      do if (j = 1 and bcmat(i,j)=1).
        compute outv={outv,xtmp}.
        compute modlabel={modlabel;xcatlab(1:nxvls,1)}.
        do if (xtmpuse=0).
          compute fulldat={fulldat,xtmp}.
          compute xtmpuse=1.
          loop k4=datcount to (datcount+(nxvls-1)).
            compute xtmploc={xtmploc;k4}.
          end loop.
          compute xtmploc=xtmploc(2:nrow(xtmploc),1).
          compute datcount=datcount+nxvls.
        end if.
        compute datindx(start:(start+nrow(xtmploc)-1),(i-1))=xtmploc.
        compute wherex(1,(i-1))=start+1.
        compute wherex(2,(i-1))=start+nrow(xtmploc)-1+1.
        do if (model = 74).
        end if.
        compute onebl=make(nrow(xtmploc),1,1).
        compute fochigh((start+1):(start+nrow(xtmploc)),foccnt)=onebl.
        compute start=start+nrow(xtmploc).
      end if.
      do if (j > 1 and bcmat(i,j)=1).
        compute outv={outv,mtmp(:,(j-1))}.
        compute modlabel={modlabel;mnames(1,(j-1))}.
        do if (mtmpuse(1,(j-1))=0).
          compute fulldat={fulldat,mtmp(:,(j-1))}.
          compute mtmpuse(1,(j-1))=1.
          compute mtmploc(1,(j-1))=datcount.
          compute datcount=datcount+1.
        end if.
        compute datindx(start:(start+nrow(mtmploc)-1),(i-1))=mtmploc(1,(j-1)).
        compute wherem((j-1),(i-1))=start+1.
        compute onebl=make(nrow(mtmploc(1,j-1)),1,1).
        compute ttt=nrow(mtmploc(1,(j-1)))+start-1.
        compute fochigh((start+1):(start+nrow(mtmploc(1,(j-1)))),foccnt)=onebl.
        compute start=start+nrow(mtmploc(1,(j-1))).
      end if.
    end loop.
    /* end if */.
    /* END MED */.
    /* This starts the W loop */.
    /* W */.
    do if (wsum > 0).
      loop j = 1 to (i-1).
      compute whighct=whighct+1.
        do if (j = 1 and wcmat(i,j)=1).
          do if (wdid=0).
            compute outv={outv,wtmp}.
            do if (ncs > 0 and wiscov > 0).
              compute ccmatoff((i-1),wiscov)=0.
            end if.
            compute modlabel={modlabel;wcatlab(1:nwvls,1)}.
            compute wdid=1.
            do if (wtmpuse=0).
              compute fulldat={fulldat,wtmp}.
              do if (ncs > 0 and wiscov > 0).
                compute ccmatoff((i-1),wiscov)=0.
              end if.
              compute wtmpuse=1.
              loop k4=datcount to (datcount+(nwvls-1)).
                compute wtmploc={wtmploc;k4}.
              end loop.
              compute wtmploc=wtmploc(2:nrow(wtmploc),1).
              compute datcount=datcount+nwvls.
            end if.
          end if.
          compute datindx(start:(start+nrow(wtmploc)-1),(i-1))=wtmploc.
          compute wherew(1,(i-1))=start+1.
          compute wherew(2,(i-1))=start+nrow(wtmploc)-1+1.
          compute start=start+nrow(wtmploc).
          loop k1=1 to nxvls.
            loop k2 = 1 to nwvls.
              compute outv={outv,(xtmp(:,k1)&*wtmp(:,k2))}.
              do if (ncs > 0 and wiscov > 0).
                compute ccmatoff((i-1),wiscov)=0.
              end if.
              compute modlabel={modlabel;intlab(cntmp,1)}.
              compute intkey={intkey;intlab(cntmp,1),":",xcatlab(k1,1),"x",wcatlab(k2,1)," "," "}.
              compute cntmp=cntmp+1.
            end loop.
          end loop.
          do if (xwtmpus=0).
            compute fulldat={fulldat,outv(:,(ncol(outv)-(nxvls*nwvls)+1):ncol(outv))}.
            compute xwtmpus=1.
            do if (ncs > 0 and wiscov > 0).
              compute ccmatoff((i-1),wiscov)=0.
            end if.
            loop k4=datcount to (datcount+((nwvls*nxvls)-1)).
              compute xwtmplo={xwtmplo;k4}.
            end loop.
            compute xwtmplo=xwtmplo(2:nrow(xwtmplo),1).
            compute datcount=datcount+(nxvls*nwvls).
          end if.
          compute datindx(start:(start+nrow(xwtmplo)-1),(i-1))=xwtmplo.
          compute wherexw(1,(i-1))=start+1.
          compute wherexw(2,(i-1))=start+nrow(xwtmplo)-1+1.
          compute onebl=make(nrow(xwtmplo),1,1).
          compute whigh((start+1):(start+nrow(xwtmplo)),whighct)=onebl.
          compute start=start+nrow(xwtmplo).
        end if.
        do if (j > 1 and wcmat(i,j)=1).
          do if (wdid=0 and model <> 74).
            compute outv={outv,wtmp}.
            do if (ncs > 0 and wiscov > 0).
              compute ccmatoff((i-1),wiscov)=0.
            end if.
            compute modlabel={modlabel;wcatlab(1:nwvls,1)}.
            compute wdid=1.
            do if (wtmpuse=0).
              compute fulldat={fulldat,wtmp}.
              do if (ncs > 0 and wiscov > 0).
                compute ccmatoff((i-1),wiscov)=0.
              end if.
              compute wtmpuse=1.
              loop k4=datcount to (datcount+(nwvls-1)).
                compute wtmploc={wtmploc;k4}.
              end loop.
              compute wtmploc=wtmploc(2:nrow(wtmploc),1).
              compute datcount=datcount+nwvls.
            end if.
            compute datindx(start:(start+nrow(wtmploc)-1),(i-1))=wtmploc.
            compute wherew(1,(i-1))=start+1.
            compute wherew(2,(i-1))=start+nrow(wtmploc)-1+1.
            compute start=start+nrow(wtmploc).
          end if.         
          loop k2 = 1 to nwvls.
            compute outv={outv,(mtmp(:,(j-1))&*wtmp(:,k2))}.
            do if (ncs > 0 and wiscov > 0).
              compute ccmatoff((i-1),wiscov)=0.
            end if.
            compute modlabel={modlabel;intlab(cntmp,1)}.
            compute intkey={intkey;intlab(cntmp,1),":", mnames(1,(j-1)),"x",wcatlab(k2,1)," "," "}.
            compute cntmp=cntmp+1.
          end loop.
          do if (mwtmpus(1,(j-1))=0).
            compute fulldat={fulldat,outv(:,(ncol(outv)-nwvls+1):ncol(outv))}.
            do if (ncs > 0 and wiscov > 0).
              compute ccmatoff((i-1),wiscov)=0.
            end if.
            compute mwtmpus(1,(j-1))=1.
            compute mw22=-999.
            loop k4=datcount to (datcount+(nwvls-1)).
              compute mw22={mw22;k4}.
            end loop.
            compute mwtmplo(:,(j-1))=mw22(2:nrow(mw22),1).
            compute datcount=datcount+nwvls.
          end if.
          compute datindx(start:(start+nrow(mwtmplo)-1),(i-1))=mwtmplo(:,(j-1)).
          compute wheremw(((2*j)-3),(i-1))=start+1.
          compute wheremw(((2*j)-2),(i-1))=start+nrow(mwtmplo)-1+1.
          compute onebl=make(nrow(mwtmplo),1,1).
          compute whigh((start+1):(start+nrow(mwtmplo)),whighct)=onebl.
          compute start=start+nrow(mwtmplo).
        end if.
      end loop.
    end if.
    /* END W */.
    /* This starts the Z loop */.
    /* Z */.
    do if (zsum > 0).
      loop j = 1 to (i-1).
        compute zhighct=zhighct+1.
        do if (j = 1 and zcmat(i,j)=1).
          do if (zdid=0).
            compute outv={outv,ztmp}.
            do if (ncs > 0 and ziscov > 0).
              compute ccmatoff((i-1),ziscov)=0.
            end if.
            compute modlabel={modlabel;zcatlab(1:nzvls,1)}.
            compute zdid=1.
            do if (ztmpuse=0).
              compute fulldat={fulldat,ztmp}.
              do if (ncs > 0 and ziscov > 0).
                compute ccmatoff((i-1),ziscov)=0.
              end if.
              compute ztmpuse=1.
              loop k4=datcount to (datcount+(nzvls-1)).
                compute ztmploc={ztmploc;k4}.
              end loop.
              compute ztmploc=ztmploc(2:nrow(ztmploc),1).
              compute datcount=datcount+nzvls.
            end if.
          end if.
          compute datindx(start:(start+nrow(ztmploc)-1),(i-1))=ztmploc.
          compute wherez(1,(i-1))=start+1.
          compute wherez(2,(i-1))=start+nrow(ztmploc)-1+1.
          compute start=start+nrow(ztmploc).
          loop k1=1 to nxvls.
            loop k2 = 1 to nzvls.
              compute outv={outv,(xtmp(:,k1)&*ztmp(:,k2))}.
              do if (ncs > 0 and ziscov > 0).
                compute ccmatoff((i-1),ziscov)=0.
              end if.
              compute modlabel={modlabel;intlab(cntmp,1)}.
              compute intkey={intkey;intlab(cntmp,1),":",xcatlab(k1,1),"x",zcatlab(k2,1)," "," "}.
              compute cntmp=cntmp+1.
            end loop.
          end loop.
          do if (xztmpus=0).
            compute fulldat={fulldat,outv(:,(ncol(outv)-(nxvls*nzvls)+1):ncol(outv))}.
              do if (ncs > 0 and ziscov > 0).
                compute ccmatoff((i-1),ziscov)=0.
              end if.
            compute xztmpus=1.
            loop k4=datcount to (datcount+((nzvls*nxvls)-1)).
              compute xztmplo={xztmplo;k4}.
            end loop.
            compute xztmplo=xztmplo(2:nrow(xztmplo),1).
            compute datcount=datcount+(nxvls*nzvls).
          end if.
          compute datindx(start:(start+nrow(xztmplo)-1),(i-1))=xztmplo.
          compute wherexz(1,(i-1))=start+1.
          compute wherexz(2,(i-1))=start+nrow(xztmplo)-1+1.
          compute onebl=make(nrow(xztmplo),1,1).
          compute zhigh((start+1):(start+nrow(xztmplo)),zhighct)=onebl.
          compute start=start+nrow(xztmplo).
        end if.
        do if (j > 1 and zcmat(i,j)=1).
          do if (zdid=0).
            compute outv={outv,ztmp}.
              do if (ncs > 0 and ziscov > 0).
                compute ccmatoff((i-1),ziscov)=0.
              end if.
            compute modlabel={modlabel;zcatlab(1:nzvls,1)}.
            compute zdid=1.
            do if (ztmpuse=0).
              compute fulldat={fulldat,ztmp}.
              do if (ncs > 0 and ziscov > 0).
                compute ccmatoff((i-1),ziscov)=0.
              end if.
              compute ztmpuse=1.
              loop k4=datcount to (datcount+(nzvls-1)).
                compute ztmploc={ztmploc;k4}.
              end loop.
              compute ztmploc=ztmploc(2:nrow(ztmploc),1).
              compute datcount=datcount+nzvls.
            end if.
            compute datindx(start:(start+nrow(ztmploc)-1),(i-1))=ztmploc.
            compute wherez(1,(i-1))=start+1.
            compute wherez(2,(i-1))=start+nrow(ztmploc)-1+1.
            compute start=start+nrow(ztmploc).
          end if.    
          loop k2 = 1 to nzvls.
            compute outv={outv,(mtmp(:,(j-1))&*ztmp(:,k2))}.
              do if (ncs > 0 and ziscov > 0).
                compute ccmatoff((i-1),ziscov)=0.
              end if.
            compute modlabel={modlabel;intlab(cntmp,1)}.
            compute intkey={intkey;intlab(cntmp,1),":", mnames(1,(j-1)),"x",zcatlab(k2,1)," "," "}.
            compute cntmp=cntmp+1.
          end loop.
          do if (mztmpus(1,(j-1))=0).
            compute fulldat={fulldat,outv(:,(ncol(outv)-nzvls+1):ncol(outv))}.
            do if (ncs > 0 and ziscov > 0).
              compute ccmatoff((i-1),ziscov)=0.
            end if.
            compute mztmpus(1,(j-1))=1.
            compute mz22=-999.
            loop k4=datcount to (datcount+(nzvls-1)).
              compute mz22={mz22;k4}.
            end loop.
            compute mztmplo(:,(j-1))=mz22(2:nrow(mz22),1).
            compute datcount=datcount+nzvls.
          end if.
          compute datindx(start:(start+nrow(mztmplo)-1),(i-1))=mztmplo(:,(j-1)).
          compute wheremz(((2*j)-3),(i-1))=start+1.
          compute wheremz(((2*j)-2),(i-1))=start+nrow(mztmplo)-1+1.
          compute onebl=make(nrow(mztmplo),1,1).
          compute zhigh((start+1):(start+nrow(mztmplo)),zhighct)=onebl.
          compute start=start+nrow(mztmplo).
        end if.
      end loop.
    end if.
    /* END Z */.
    /* This starts the WZ loop */.
    /* WZ */.
    do if (wzsum > 0).  
      loop j = 1 to (i-1).
        compute wzhighct=wzhighct+1.
        do if (j = 1 and wzcmat(i,j)=1).
          do if (wzdid=0).
            loop k1=1 to nwvls.
              loop k2 = 1 to nzvls.
                compute outv={outv,(wtmp(:,k1)&*ztmp(:,k2))}. 
                 do if (ncs > 0 and (ziscov > 0)).
                   compute ccmatoff((i-1),ziscov)=0.
                 end if.  
                 do if (ncs > 0 and (wiscov > 0)).
                   compute ccmatoff((i-1),wiscov)=0.
                 end if.
                compute modlabel={modlabel;intlab(cntmp,1)}.
                compute intkey={intkey;intlab(cntmp,1),":",wcatlab(k1,1),"x",zcatlab(k2,1)," "," "}.    
                compute cntmp=cntmp+1.
              end loop.
            end loop.
            do if (wztmpus=0).
              compute fulldat={fulldat,outv(:,(ncol(outv)-(nwvls*nzvls)+1):ncol(outv))}.
              do if (ncs > 0 and (ziscov > 0)).
                compute ccmatoff((i-1),ziscov)=0.
              end if.  
              do if (ncs > 0 and (wiscov > 0)).
                compute ccmatoff((i-1),wiscov)=0.
              end if.
              compute wztmpus=1.
              loop k4=datcount to (datcount+((nwvls*nzvls)-1)).
                compute wztmplo={wztmplo;k4}.
              end loop.
              compute wztmplo=wztmplo(2:nrow(wztmplo),1).
              compute datcount=datcount+(nzvls*nwvls).
            end if.
            compute wzdid=1.         
          end if.
          compute datindx(start:(start+nrow(wztmplo)-1),(i-1))=wztmplo.
          compute wherewz(1,(i-1))=start+1.
          compute wherewz(2,(i-1))=start+nrow(wztmplo)-1+1.
          compute start=start+nrow(wztmplo).
          loop k1=1 to nxvls.
            loop k2=1 to nwvls.
              loop k3=1 to nzvls.
                compute outv={outv,(xtmp(:,k1)&*wtmp(:,k2)&*ztmp(:,k3))}. 
                do if (ncs > 0 and (ziscov > 0)).
                 compute ccmatoff((i-1),ziscov)=0.
                end if.  
                do if (ncs > 0 and (wiscov > 0)).
                 compute ccmatoff((i-1),wiscov)=0.
                end if.    
                compute modlabel={modlabel;intlab(cntmp,1)}.
                compute intkey={intkey;intlab(cntmp,1),":",xcatlab(k1,1),"x",wcatlab(k2,1),"x",
    zcatlab(k3,1)}.
                compute cntmp=cntmp+1. 
              end loop.
            end loop.
          end loop.
          do if (xwztmpu=0).
            compute fulldat={fulldat,outv(:,(ncol(outv)-(nxvls*nwvls*nzvls)+1):ncol(outv))}.
            do if (ncs > 0 and (ziscov > 0)).
              compute ccmatoff((i-1),ziscov)=0.
            end if.  
            do if (ncs > 0 and (wiscov > 0)).
              compute ccmatoff((i-1),wiscov)=0.
            end if.
            compute xwztmpu=1.
            loop k4=datcount to (datcount+((nzvls*nxvls*nwvls)-1)).
              compute xwztmplo={xwztmplo;k4}.
            end loop.
            compute xwztmplo=xwztmplo(2:nrow(xwztmplo),1).
            compute datcount=datcount+(nxvls*nzvls*nwvls).
          end if.
          compute datindx(start:(start+nrow(xwztmplo)-1),(i-1))=xwztmplo.
          compute wherexwz(1,(i-1))=start+1.
          compute wherexwz(2,(i-1))=start+nrow(xwztmplo)-1+1.
          compute onebl=make(nrow(xwztmplo),1,1).
          compute wzhigh((start+1):(start+nrow(xwztmplo)),wzhighct)=onebl.
          compute start=start+nrow(xwztmplo).
        end if.
        do if (j > 1 and wzcmat(i,j)=1).
          do if (wzdid=0).
            loop k1=1 to nwvls.
              loop k2 = 1 to nzvls.
                compute outv={outv,(wtmp(:,k1)&*ztmp(:,k2))}.
                do if (ncs > 0 and (ziscov > 0)).
                  compute ccmatoff((i-1),ziscov)=0.
                end if.  
                do if (ncs > 0 and (wiscov > 0)).
                  compute ccmatoff((i-1),wiscov)=0.
                end if.
                compute modlabel={modlabel;intlab(cntmp,1)}.
                compute intkey={intkey;intlab(cntmp,1),":",wcatlab(k1,1),"x",zcatlab(k2,1)," "," "}.    
                compute cntmp=cntmp+1.
              end loop.
            end loop.
            do if (wztmpus=0).
              compute fulldat={fulldat,outv(:,(ncol(outv)-(nwvls*nzvls)+1):ncol(outv))}.
              do if (ncs > 0 and (ziscov > 0)).
                compute ccmatoff((i-1),ziscov)=0.
              end if.  
              do if (ncs > 0 and (wiscov > 0)).
                compute ccmatoff((i-1),wiscov)=0.
              end if.
              compute wztmpus=1.
              loop k4=datcount to (datcount+((nwvls*nzvls)-1)).
                compute wztmplo={wztmplo;k4}.
              end loop.
              compute wztmplo=wztmplo(2:nrow(wztmplo),1).
              compute datcount=datcount+(nzvls*nwvls).
            end if.
            compute wzdid=1.
            compute datindx(start:(start+nrow(wztmplo)-1),(i-1))=wztmplo.
            compute wherewz(1,(i-1))=start+1.
            compute wherewz(2,(i-1))=start+nrow(wztmplo)-1+1.
            compute start=start+nrow(wztmplo).
          end if.
          loop k1 = 1 to nwvls.
            loop k2 = 1 to nzvls.
              compute outv={outv,(mtmp(:,(j-1))&*wtmp(:,k1)&*ztmp(:,k2))}.
              do if (ncs > 0 and (ziscov > 0)).
                compute ccmatoff((i-1),ziscov)=0.
              end if.  
              do if (ncs > 0 and (wiscov > 0)).
                compute ccmatoff((i-1),wiscov)=0.
              end if.
              compute modlabel={modlabel;intlab(cntmp,1)}.
              compute intkey={intkey;intlab(cntmp,1),":",mnames(1,(j-1)),"x",wcatlab(k1,1),"x",
    zcatlab(k2,1)}.
              compute cntmp=cntmp+1.
            end loop.
          end loop.
          do if (mwztmpu(1,(j-1))=0).
            compute fulldat={fulldat,outv(:,(ncol(outv)-(nwvls*nzvls)+1):ncol(outv))}.
            do if (ncs > 0 and (ziscov > 0)).
              compute ccmatoff((i-1),ziscov)=0.
            end if.  
            do if (ncs > 0 and (wiscov > 0)).
              compute ccmatoff((i-1),wiscov)=0.
            end if.
            compute mwztmpu(1,(j-1))=1.
            compute mz22=-999.
            loop k4=datcount to (datcount+(nwvls*nzvls)-1).
              compute mz22={mz22;k4}.
            end loop.
            compute mwztmplo(:,(j-1))=mz22(2:nrow(mz22),1).
            compute datcount=datcount+(nwvls*nzvls).
          end if.
          compute datindx(start:(start+nrow(mwztmplo)-1),(i-1))=mwztmplo(:,(j-1)).
          compute wheremwz(((2*j)-3),(i-1))=start+1.
          compute wheremwz(((2*j)-2),(i-1))=start+nrow(mwztmplo)-1+1.
          compute onebl=make(nrow(mwztmplo),1,1).
          compute wzhigh((start+1):(start+nrow(mwztmplo)),wzhighct)=onebl.
          compute start=start+nrow(mwztmplo).
        end if.
      end loop.
    end if.
    /* END WZ */.
    /* This starts the COV loop */.
    /* COV */.
    do if (ncs > 0).
      compute ccmat=ccmat&*ccmatoff.
      loop j = 1 to ncs.
        do if (ccmat((i-1),j))=1.
           do if (j=wiscov).
             compute ctmp(:,j)=wtmp.
           end if.
           do if (j=ziscov).
             compute ctmp(:,j)=ztmp.
           end if.
           compute outv={outv,ctmp(:,j)}.
           compute modlabel={modlabel;covnames(1,j)}.
           do if (ctmpuse(1,j)=0).
             compute fulldat={fulldat,ctmp(:,j)}.
             compute ctmpuse(1,j)=1.
             compute ctmploc(1,j)=datcount.
             compute datcount=datcount+1.
           end if.
           compute datindx(start:(start+nrow(ctmploc)-1),(i-1))=ctmploc(1,j).
           compute start=start+nrow(ctmploc(1,j)).
        end if.
      end loop.
    end if.
    /* END COV */.
    compute wdid=0.
    compute zdid=0.
    compute wzdid=0.
    compute vlabs={vlabs;modlabel(2:nrow(modlabel),1)}.
    compute numint(1,(i-1))=cntmp-1.
    compute nump(1,(i-1))=nrow(modlabel)-1.
  end loop.
  /* END DV*/.
  release datcount, xtmpuse, wtmpuse, ztmpuse, xwtmpus, xztmpus, wztmpus, xwztmpu.
  release xtmploc, wtmploc, xwtmplo, ztmploc, xztmplo, wztmplo, xwztmplo, foccnt.
  do if (modcok=1 and ((nms > 0) or (zcmat(2,1) <> 1) or (mcx <> 0))).
    compute notecode(notes,1) = 19.
    compute notes = notes + 1.
    compute modcok=0.
  end if.
  do if ((serial = 1 or (rsum(numint)>0) or nms=0) and mc > 0).
    compute notecode(notes,1) = 15.
    compute notes = notes + 1.
    compute boot=mc.
    compute mc=0.
  end if.
  do if (boot <> 0 or mc <> 0).
    compute bootsz=boot.
    do if (mc > 0).
      compute bootsz=mc.
      compute saveboot=0.
    end if.
    loop.
      compute cilow = rnd(bootsz*(1-(conf/100))/2).
      compute cihigh = trunc((bootsz*(conf/100)+(bootsz*(1-(conf/100))/2)))+1.
      do if (cilow < 1 or cihigh > bootsz).
        compute bootsz=trunc((bootsz+1000)/1000)*1000.
        compute adjust = 1.
      end if.
    end loop if (cilow gt 0 and cihigh le bootsz).
    do if (boot > 0).
      compute boot=bootsz.
    end if.
    do if (mc > 0).
      compute mc=bootsz.
    end if.
    do if (adjust = 1 and boot > 0).
      compute notecode(notes,1) = 8.
      compute notes = notes + 1.
    end if.
    do if (adjust = 1 and mc > 0).
      compute notecode(notes,1) = 16.
      compute notes = notes + 1.
    end if.
  end if.
  compute maxboot = trunc(2*boot).
  do if (!maxboot > maxboot).
    compute maxboot=trunc(!maxboot).
  end if.
  do if (nms > 0).
    release mtmpuse, mwtmpus, mwztmpu, mtmploc, mwtmplo, mztmplo, mwztmplo.
  end if.
  release wdid, zdid, wzdid, start,modlabel.
  compute vlabs=vlabs(2:nrow(vlabs),1).
  do if (rsum(numint) > 0).
    compute intkey=intkey(2:nrow(intkey),:).
  end if.
  compute fulldat=fulldat(:,2:ncol(fulldat)).
  compute fochigh=fochigh(1:rmax(nump),:).
  compute whigh=whigh(1:rmax(nump),:).
  compute zhigh=zhigh(1:rmax(nump),:).
  compute wzhigh=wzhigh(1:rmax(nump),:).
  compute coeffs=fochigh+whigh+zhigh+wzhigh.
  compute bootloc=make(rmax(nump),ncol(nump),0).
  /* here i am deriving the locations in boot file needed for indirect effects */.
  do if (nms > 0).
    compute cntmp=1.
    loop i = 1 to ncol(nump).
      loop j = 1 to nump(1,i).
        compute bootloc(j,i)=cntmp.
        compute cntmp=cntmp+1.
      end loop.
    end loop.
    compute fochighb=make(nrow(fochigh),ncol(fochigh),0).
    compute whighb=fochighb.
    compute zhighb=fochighb.
    compute wzhighb=fochighb.
    compute thetaxmb=make(nrow(fochighb),nms,0).
    compute thetaxyb=make(nrow(fochighb),1,0).
    compute pathsfoc=make(nxvls,1,0).
    compute cntmp=1.
    loop i = 1 to (nms+nys).
      loop j = 1 to i.
        compute fochighb(:,cntmp)=fochigh(:,cntmp)&*bootloc(:,i).
        compute whighb(:,cntmp)=whigh(:,cntmp)&*bootloc(:,i).
        compute zhighb(:,cntmp)=zhigh(:,cntmp)&*bootloc(:,i).
        compute wzhighb(:,cntmp)=wzhigh(:,cntmp)&*bootloc(:,i).
        compute coeffsb=fochighb+whighb+zhighb+wzhighb.
        do if ((i < (nms+nys)) and (j = 1)).
          compute thetaxmb(:,i)=coeffsb(:,cntmp).
        end if.
        do if ((i = (nms+nys)) and (j = 1)).
          compute thetaxyb(:,1)=coeffsb(:,cntmp).
        end if.
        compute cntmp=cntmp+1.
      end loop.
    end loop.
    compute thetamyb=coeffsb(:,(ncol(coeffsb)-nms+1):ncol(coeffsb)).
    do if (serial = 1).
      compute thetammb=make(nrow(coeffsb),((nms*(nms-1))/2),0).
    end if.
    compute cntmp=1.
    do if (nms > 1 and serial = 1).
      loop i = 1 to (nms-1).
        compute start=((i+2)*(i+1))/2.
        loop j = 2 to (nms-i+1).
          compute thetammb(:,cntmp)=coeffsb(:,start).
          compute start=start+j+i-1.
          compute cntmp=cntmp+1.
        end loop.
      end loop. 
    end if.
  end if.
  do if ((total = 1) and rsum(numint)=0).
    compute dototal=1.
    do if ((csum(bcmat(:,1)) <> (nms+nys)) or (rsum(bcmat(nrow(bcmat),:)) <> (nms+nys))).
      compute dototal=0.
      compute notecode(notes,1) = 12.
      compute notes = notes + 1.
    end if.
    do if (ncs > 0).
      do if ((csum(rsum(ccmat))) < (nrow(ccmat)*ncol(ccmat))).
        compute dototal=0.
        compute notecode(notes,1) = 11.
        compute notes = notes + 1.
      end if.
    end if.
  end if.
end if.
/* END D */.
do if (criterr=0 and ncs > 0).
  do if (rsum((csum(ccmat)=0)) <> 0).
    compute errcode(errs,1)=51.
    compute errs=errs+1.
    compute criterr=1.
  end if.
end if.
compute debug=!debug.
print/title = "***************** PROCESS Procedure for SPSS Version 3.5 *****************".
print/title = "          Written by Andrew F. Hayes, Ph.D.       www.afhayes.com".
print/title = "    Documentation available in Hayes (2018). www.guilford.com/p/hayes3"/space=0.
do if (criterr=0).
  compute modresid=make(n,1,99999).
  do if (stand=1 and ydich=1).
    compute stand=0.
  end if.
  compute anymod2=csum(rsum(wcmat+zcmat+wzcmat)).
    do if (anymod2 > 0 and stand = 1).
    compute notecode(notes,1) = 27.
    compute notes = notes + 1.
    compute stand=0.
  end if.
  compute funny=1.
  print modelvar/title = "***********************************************************************"+
    "***"/format = A8/rnames=modelvlb.
  do if (ncs > 0).
    print covnames/title="Covariates:"/format=A8.
  end if.
  print n/title="Sample"/rlabel="Size:".
  do if ((!quote(!seed) <> "random")).
    compute seedt=!quote(!seed).
    print seedt/title="Custom"/format=A12/rlabel = "Seed:".
  end if.
  do if (mcxok=1).
    compute labtmp={xnames,t(xcatlab(1:nxvls,1))}.
    print dummatx/title = "Coding of categorical X variable for analysis:"/cnames = labtmp/format = 
    F6.3.
  end if.
  do if (mcwok=1).
    compute labtmp={wnames,t(wcatlab(1:nwvls,1))}.
    print dummatw/title = "Coding of categorical W variable for analysis:"/cnames = labtmp/format = 
    F6.3.
  end if.
  do if (mczok=1).
    compute labtmp={znames,t(zcatlab(1:nzvls,1))}.
    print dummatz/title = "Coding of categorical Z variable for analysis:"/cnames = labtmp/format = 
    F6.3.
  end if.
end if.
/* cycle through the models */.
do if (criterr = 0).
  compute outnames=ynames.
  compute outvars=ytmp.
  do if (nms > 0).
    compute outnames={mnames,ynames}.
    compute outvars={mtmp,ytmp}.
    compute indcov=make(((nms*2)+(nms*(nxvls-1))),((nms*2)+(nms*(nxvls-1))),0).
    compute mcsopath=make(((nms*2)+(nms*(nxvls-1))),1,0).
  end if.
  compute labstart=1.
  compute intstart=1.
  compute start=1.
  compute coeffmat=make(1,6,0).
  compute conseq={"        "}.
  compute dfmat=0.
  compute coeffcol=0.
  compute pathscnt=1.
  compute pathscn2=1.
  /* START G LOOP */.
  loop i = 1 to (nms+nys).
    print/title = "**************************************************************************".
    compute highf=make(1,5,0).
    compute highf2=highf.
    do if ((i = (nms+nys)) and (ydich=1)).
      compute highf=make(1,3,0).
      compute highf2=highf.
    end if.
    compute flabel={" "}.
    compute y=outvars(:,i).
    compute xindx=datindx(1:(nump(1,i)-1),i).
    compute x = fulldat(:,xindx).
    compute x={ones,x}.
    compute xsq=t(x)*x.
    compute exsq=eval(xsq).
    release xsq.
    compute zeroeig=csum(exsq <= 0.000000000002).
    print outnames(1,i)/title = "OUTCOME VARIABLE:"/format = A8/space=0.
    do if (ydich=1 and (i = (nms+nys))).
      compute nmsd = {outnames(1,i), "Analysis"}.
      print rcd/title = "Coding of binary Y for logistic regression analysis:"/cnames = nmsd/format 
    = F9.2.
    end if.
    do if (zeroeig > 0).
      print / title = "SINGULAR OR NEAR SINGULAR DATA MATRIX.".
      compute criterr=1.
      compute errcode(errs,1)=31.
      compute errs=errs+1.
    end if.     
    compute means=csum(x)/n.
    compute vlabsm=vlabs(labstart:(labstart+(nump(1,i)-1)),1).
    /* type: 1 = ols */.
    /* full:  0 = just coefficients, 1 = everything */.
    /* START E */.
    do if (criterr=0).
      do if (ydich=0 or (i < (nms+nys))).
        modelest y=y/x=x/type=1/full=1.
        compute dfmatt=make(nrow(modres),1,modsum(1,6)).
        compute modresid={modresid,resid}.
      end if.
      do if (ydich=1 and (i = (nms+nys))).
        modelest y=y/x=x/type=2/full=1.
        compute dfmatt=make(nrow(modres),1,-999).
      end if.
      compute obscoeff={obscoeff,t(b)}.
      print modsum/title = "Model Summary"/cnames = modsuml/format=!decimals.
      print modres/title="Model"/rnames=vlabsm/cnames=modresl/format=!decimals.
      compute basemod=modsum(1,1).
      compute basemodx=basemod.
      do if (ydich=1 and (i = (nms+nys))).
         print/title="These results are expressed in a log-odds metric.".
         compute notecode(notes,1) = 26.
         compute notes = notes + 1.
      end if.
      compute coeffmat={coeffmat;modres}.
      compute conseqt=make(nrow(modres),1,outnames(1,i)).
      compute conseq={conseq;conseqt}.
      compute dfmat={dfmat;dfmatt}.
      compute labstart=labstart+nump(1,i).  
      do if (stand=1).
        compute predsd=make(nrow(modres),1,0).
        compute stdmod=modres(:,1)&/ovsd(1,i).
        loop jd=1 to ncol(x).
          compute descdat=x(:,jd).
          compute predsd(jd,1) = (nrow(descdat)*sscp(descdat))-(t(csum(descdat))*(csum(descdat))).
          compute predsd(jd,1) = sqrt(predsd(jd,1)/(nrow(descdat)*(nrow(descdat)-1))).
        end loop.  
        do if (wherex(1,i) <> -999 and ((nxvls > 1) or (xdich=1))).    
          compute sdmsone=make(nxvls,1,1).
          compute predsd(wherex(1,i):wherex(2,i),1)=sdmsone.    
          compute pstog=1.    
        end if.
        compute predsd(1,1)=1.
        compute stdmod=stdmod&*predsd.
        compute stdmod=stdmod(2:nrow(stdmod),1).
        compute sdvlabs=vlabsm(2:nrow(vlabsm),1).
        print stdmod/title="Standardized "+
    "coefficients"/clabels="coeff"/rnames=sdvlabs/format=!decimals.
      end if.
      do if (nms > 0 and serial = 0 and (rsum(numint) = 0) and (normal=1 or mc > 0)).
        do if (i < (nms+nys)).
          compute indcov((((i-1)*nxvls)+1):(i*nxvls),(((i-1)*nxvls)+1):(i*nxvls))=varb(2:(1+nxvls),
    2:(1+nxvls)).
          compute mcsopath((((i-1)*nxvls)+1):(i*nxvls) ,1)=modres(2:(1+nxvls),1).
        end if.
        do if (i = (nms+nys)).
          compute atm=ncol(wherem).
          compute indcov(((nms*nxvls)+1):nrow(mcsopath),((nms*nxvls)+1):nrow(mcsopath))=
    varb(wherem(1,atm):(wherem(1,atm)+nms-1),wherem(1,atm):(wherem(1,atm)+nms-1)).
          compute mcsopath(((nms*nxvls)+1):nrow(mcsopath),1)=modres(wherem(1,atm):(wherem(1,atm)+
    nms-1),1).
          compute sobelok=1.          
        end if.
      end if.    
      do if ((i = (nms+nys)) and (bcmat(nrow(bcmat),1)=1)).
        compute direff=modres(2:(1+nxvls),:).
        compute direfflb=modresl.
        compute direffl2=vlabsm(2:(1+nxvls),:).
        compute lmat=make(nrow(b),1,0).
        compute lmat2=make(nxvls,1,1).
        compute lmat(2:(1+nxvls),1)=lmat2.
        do if (ydich <> 1).
          ftest3 lm=lmat/bcoef=b/cv=varb/chr=1/brsq=r2.
          compute diromni=fresult.
        end if.
        do if (ydich = 1 ).
          llrtest3 lm=lmat.
          compute diromni=fresult.
        end if.
      end if.
      do if (numint(1,i) > 0).
        compute intkeym=intkey(intstart:(intstart+numint(1,i)-1),:).
        print intkeym/title="Product terms key:"/format = A8.
      end if.
      do if (covcoeff=1).
        print varb/title="Covariance matrix of regression parameter estimates:"/rnames=vlabsm
        /cnames=vlabsm/format=!decimals.
      end if.
      /* start X by M interaction */.
      do if (model <> 74 and xmtest=1 and nms > 0).
        compute r2tmp=r2.
        compute btmp=b.
        compute varbtmp=varb.
        compute dfrestmp=dfres.
        compute tvaltmp=tval.
        compute xmtst=make(nms,4,0).
        compute xmtstlbc={hcflab,"df1","df2","p"}.
        do if ((i=(nms+nys)) and (ydich=1)).
          compute xmtst=make(nms,3,0).
          compute xmtstlbc={"Chi-sq","df","p"}.
        end if.
        compute xmtstlb={" "}.
        compute xmtmat=x.
        compute numxint=0.
        loop xmint=2 to i.
          compute x=xmtmat.
          do if ((bcmat((i+1),xmint)=1) and (wzcmat((i+1),xmint) <> 1)). 
            do if (bcmat((i+1),1)=0).
              compute x={xmtmat,xtmp}.
              do if ((ydich=1) and (i=(nms+nys))).
                modelest y=y/x=x/type=2/full=1.
                compute basemodx=LL2.
              end if.
            end if.
            loop xmtlp1=1 to nxvls.
              compute x={x,xtmp(:,xmtlp1)&*(mtmp(:,(xmint-1))-(csum(mtmp(:,(xmint-1)))/nrow(mtmp)))
    }.
            end loop.
            do if ((i < (nms+nys)) or (ydich=0)).
              modelest y=y/x=x/type=1/full=1.
            end if.
            do if ((i = (nms+nys)) and (ydich=1)).
              modelest y=y/x=x/type=2/full=1.
              compute chidfxm=basemodx-LL2.
            end if.
            compute lmat=make(nrow(b),nxvls,0).
            compute lmattmp=ident(nxvls).
            compute lmat((nrow(lmat)-nxvls+1):nrow(lmat),:)=lmattmp.
            ftest3 lm=lmat/bcoef=b/cv=varb/skip=1.      
            compute numxint=numxint+1.
            compute xmtst(numxint,:)=fresult.
            do if ((i = (nms+nys)) and (ydich=1)).
              compute xmtst(numxint,1)=chidfxm.
              compute xmtst(numxint,3)=1-chicdf(chidfxm,nxvls).
            end if.
            compute xmtstlb={xmtstlb;highlbx((xmint-1),1)}.     
          end if.      
        end loop.
        compute x=xmtmat.
        release xmtmat.     
        do if (numxint>0).      
          compute xmtstlb=xmtstlb((2:(numxint+1)),:).
          compute xmtst=xmtst(1:numxint,:).
          do if (nms=1).
            compute xmtstlb=" ".
          end if.
          do if ((i < (nms+nys)) or (ydich=0)).
            print xmtst/title="Test(s) of X by M "+
    "interaction:"/rnames=xmtstlb/cnames=xmtstlbc/format=!decimals. 
          end if. 
          do if ((i = (nms+nys)) and (ydich=1)).
            print xmtst/title="Likelihood ratio test(s) of X by M "+
    "interaction:"/rnames=xmtstlb/cnames=xmtstlbc/format=!decimals. 
          end if. 
        end if.
        compute r2=r2tmp.
        compute b=btmp.
        compute varb=varbtmp.
        compute dfres=dfrestmp.
        compute tval=tvaltmp.
      end if.
     /* end X by M interaction */.
      
      /* here is where we do F tests */.
      /* START F */.
      do if (criterr = 0).
        compute jj=0.
        loop j = start to ((start+i)-1).
          compute dbint=0.
          compute lmat=whigh(1:nump(1,i),j).
          compute lmat2=wzhigh(1:nump(1,i),j).
          do if ((csum(lmat) > 0) and (csum(lmat2) = 0)).          
            do if ((i < (nms+nys)) or (ydich <> 1)).
              ftest3 lm=lmat/bcoef=b/cv=varb/chr=1/brsq=r2.
              compute lmatdb=lmat.
              compute dbint=dbint+1.
            end if.
            do if ((ydich = 1) and (i = (nms+nys))).                      
              llrtest3 lm=lmat.
              compute lmatdb=lmat.
              compute dbint=dbint+1.
            end if.
            compute highf={highf;fresult}.
            compute highf2={highf2;fresult}.
            do if (j = start).
              compute flabel={flabel;"X*W"}.
            end if.
            do if (j > start).
              do if (nms > 1).
                compute flabel={flabel;highlbw(jj,1)}.
              else if (nms = 1).
                compute flabel={flabel;"M*W"}.
              end if.
            end if.
          end if.      
          compute lmat=zhigh(1:nump(1,i),j).
          compute lmat2=wzhigh(1:nump(1,i),j).
          do if ((csum(lmat) > 0) and (csum(lmat2) = 0)).
            do if ((i < (nms+nys)) or (ydich <> 1)).
              ftest3 lm=lmat/bcoef=b/cv=varb/chr=1/brsq=r2.
              compute dbint=dbint+1.             
            end if.
            do if ((ydich = 1) and (i = (nms+nys))).
              llrtest3 lm=lmat.
              compute dbint=dbint+1.    
            end if.
            compute highf={highf;fresult}.   
            compute highf2={highf2;fresult}.                
            do if (j = start).
              compute flabel={flabel;"X*Z"}.
            end if.
            do if (j > start).
              do if (nms > 1).
                compute flabel={flabel;highlbz(jj,1)}.
              else if (nms = 1).
                compute flabel={flabel;"M*Z"}.
              end if.
            end if.
          end if.
          do if (dbint=2).
            compute lmatdb=lmatdb+lmat.
            do if ((ydich = 1) and (i = (nms+nys))).
              llrtest3 lm=lmatdb.
            end if.     
            do if (ydich <> 1 or i < (nms+nys)).
              ftest3 lm=lmatdb/bcoef=b/cv=varb/chr=1/brsq=r2.
            end if.
            compute dbint=0. 
            compute highf={highf;fresult}.
            do if (jj=0 and nms > 0).
              compute flabel={flabel;"BOTH(X)"}.  
            end if.
            do if (jj=0 and nms = 0).
              compute flabel={flabel;"BOTH"}.  
            end if.
            do if (jj>0 and nms = 1).
              compute flabel={flabel;"BOTH(M)"}.  
            end if.
            do if (nms > 1 and jj > 0). 
              compute flabel={flabel;highlbbt(jj,1)}.        
            end if.         
          end if. 
          compute lmat2=wzhigh(1:nump(1,i),j).
          do if (csum(lmat2) > 0).
            do if ((i < (nms+nys)) or (ydich <> 1)).
              ftest3 lm=lmat2/bcoef=b/cv=varb/chr=1/brsq=r2.
            end if.
            do if ((ydich = 1) and (i = (nms+nys))).
              llrtest3 lm=lmat2.
            end if.
            compute highf={highf;fresult}.
            compute highf2={highf2;fresult}.
            do if (j = start).
              compute flabel={flabel;"X*W*Z"}.
            end if.
            do if (j > start).
              do if (nms > 1).
                compute flabel={flabel;highlbwz(jj,1)}.
              else if (nms = 1).
                compute flabel={flabel;"M*W*Z"}.
              end if.
            end if.
          end if.
          compute jj=jj+1.
        end loop.
        release jj.
        compute start=start+i.
      end if.
      /* END F*/.
      do if (nrow(highf) > 1).
        compute highf=highf(2:nrow(highf),:).
        compute highf2=highf2(2:nrow(highf2),:).
        compute flabel=flabel(2:nrow(flabel),1).
        do if ((i < nms+nys) or (ydich=0)).
           compute clabtmp={"R2-chng", hcflab,"df1","df2","p"}.
           print highf/format = !decimals/rnames=flabel/cnames=clabtmp/
          title = "Test(s) of highest order unconditional interaction(s):".
        end if.
        do if (ydich=1 and i=(nms+nys)).
          compute clabtmp={"Chi-sq", "df","p"}.
          print/title="Likelihood ratio test(s) of highest order".   
          print highf/format = !decimals/rnames=flabel/cnames=clabtmp/
          title = "unconditional interactions(s):"/space=0. 
        end if.        
        compute intpb=highf2(:,ncol(highf2)).
      end if.
      compute intstart=intstart+numint(1,i).
    end if.
    /* END E*/.    
    PROBE decpnt=!decimals.
    do if (model = 74 and i <= nms).
     print/title="Here are estimates of M".
      compute onetemp=make(nrow(xprobval),1,1).
      compute mestmt74={onetemp,xprobval}.
      do if (ncs > 0).
        compute ncovmdl=rsum(ccmat(i,:)).
        do if (ncovmdl > 0).
          compute cvmnc=make(nrow(mestmt74),ncovmdl,1).
          compute cvmnctmp=csum(x(:,(ncol(x)-ncovmdl+1):ncol(x)))/nrow(x).   
          loop mestlp=1 to ncovmdl.
            compute cvmnc(:,mestlp)=cvmnc(:,mestlp)*cvmnctmp(:,mestlp).
          end loop.  
          compute mestmt74={mestmt74,cvmnc}.
        end if.
      end if.
      print mestmt74.    
      compute mest74t=mestmt74*b.
      do if (i = 1).
        compute mest74=mest74t.
      end if.
      do if (i > 1).
        compute mest74={mest74,mest74t}.
      end if.
      print mest74.
    end if.
  end loop if criterr=1.
  /* end G loop */.
  do if (criterr=0 and dototal = 1).
    print/title = "************************** TOTAL EFFECT MODEL ****************************".
    print outnames(1,ncol(outnames))/title = "OUTCOME VARIABLE:"/format = A8/space=0.
    compute x=xtmp.
    compute vlabsm={"constant";xcatlab(1:nxvls,1)}.
    do if (ncs > 0).
      compute x = {x,ctmp}.
      compute vlabsm={vlabsm;t(covnames)}.
    end if.
    compute x = {ones,x}.
    modelest y=y/x=x/type=1/full=1.
    print modsum/title = "Model Summary"/cnames = modsuml/format=!decimals.
    print modres/title="Model"/rnames=vlabsm/cnames=modresl/format=!decimals.
    compute toteff=modres(2:(1+nxvls),:).
    compute totefflb=modresl.
    compute toteffl2=vlabsm(2:(1+nxvls),:).
    compute lmat=make(nrow(b),1,0).
    compute lmat2=make(nxvls,1,1).
    compute lmat(2:(1+nxvls),1)=lmat2.
    do if (ydich <> 1).
      ftest3 lm=lmat/bcoef=b/cv=varb/chr=1/brsq=r2.
      compute totomni=fresult.
    end if.
    
    /* this is an addition */.
    do if (stand=1).
        compute predsd=make(nrow(modres),1,0).
        compute stdmod=modres(:,1)&/ovsd(1,ncol(ovsd)).
        loop jd=1 to ncol(x).
          compute descdat=x(:,jd).
          compute predsd(jd,1) = (nrow(descdat)*sscp(descdat))-(t(csum(descdat))*(csum(descdat))).
          compute predsd(jd,1) = sqrt(predsd(jd,1)/(nrow(descdat)*(nrow(descdat)-1))).
        end loop.  
        do if (wherex(1,ncol(wherex)) <> -999 and ((nxvls > 1) or (xdich=1))).    
          compute sdmsone=make(nxvls,1,1).
          compute predsd(wherex(1,ncol(wherex)):wherex(2,ncol(wherex)),1)=sdmsone.    
          compute pstog=1.    
        end if.
        compute predsd(1,1)=1.
        compute stdmod=stdmod&*predsd.
        compute stdmod=stdmod(2:nrow(stdmod),1).
        compute sdvlabs=vlabsm(2:nrow(vlabsm),1).
        print stdmod/title="Standardized "+
    "coefficients"/clabels="coeff"/rnames=sdvlabs/format=!decimals.
      end if.
      /* end of addition */.
    
    do if (covcoeff=1).
      print varb/title="Covariance matrix of regression parameter estimates:"/rnames=vlabsm
        /cnames=vlabsm/format=!decimals.
    end if.
  end if.
end if.
/* end cycle through the models */.

do if (criterr=0 and nms > 0 and ydich=0 and modelres=1).
    print/title = "****************** CORRELATIONS BETWEEN MODEL RESIDUALS ******************".
  compute modresid=modresid(:,2:ncol(modresid)).
  compute sigmatal = (t(modresid)*(ident(n)-(1/n)*ones*t(ones))*modresid)*(1/(n-1)).
  compute sdall = mdiag(1/sqrt(diag(sigmatal))).
  compute corall=sdall*sigmatal*t(sdall).
  print corall/title=" "/format=!decimals/
    cnames=outnames/rnames=outnames/space=0.
end if.

/* DO BOOTSTRAPPING */.
do if (criterr=0 and boot > 0).
  compute bootres=make(1,rsum(nump),-999).
  do if (effsize=1).
    compute bootysd=make(1,1,-999).
    compute bootxsd=make(1,1,-999).
  end if.
  compute badboot=0.
  compute goodboot=0.
  compute smallest=1.
  compute booting=1.
  loop j = 1 to maxboot.
    compute nobootx=1.
    compute modres2=999.
    compute v=trunc(uniform(n,1)*n)+1.
    compute bad=0.
    loop i = 1 to (nms+nys).
      compute y=outvars(v,i).
      compute ynovar= (nrow(y)*sscp(y))-(t(csum(y))*(csum(y))).
      do if (ynovar = 0).
        compute bad=1.
      end if.
      compute xindx=datindx(1:(nump(1,i)-1),i).
      compute hello=0.
      compute x = fulldat(v,xindx).
      compute x={ones,x}.
      compute xsq=t(x)*x.
      compute exsq=eval(xsq).
      release xsq.
      compute holymoly=cmin(exsq).
                                                         /*     .000000000002344350286  */.
      compute zeroeig=csum(exsq <= 0.000000000002).
      compute bad=bad + (zeroeig > 0).
      describ3 descdatf=y/type=1.
      compute bad=bad+ (desctmp(2,1) <= 0.00000000001).
      do if (bad = 0).
        do if (holymoly < smallest).
          compute smallest=holymoly.
        end if.
        /* print smallest/format=F16.15 */.
        do if (ydich=0 or (i < (nms+nys))).        
          modelest y=y/x=x/type=1/full=0.
        end if.
        do if (ydich=1 and (i = (nms+nys))).
          modelest y=y/x=x/type=2/full=0.
        end if.
        compute modres2={modres2,t(modres)}.
        do if ( (bcmat((i+1),1) = 1) and (nobootx=1) and (effsize=1)).
          compute nobootx=0.
          compute xsdtemp= (nrow(x)*sscp(x(:,2)))-(t(csum(x(:,2)))*(csum(x(:,2)))).
          compute xsdtemp= sqrt(xsdtemp/(nrow(x)*(nrow(x)-1))).
          compute bootxsd={bootxsd;xsdtemp}.
        end if.
      end if.
    end loop.
    do if (bad = 0).
      compute bootres={bootres;modres2(:,2:ncol(modres2))}.
      do if (effsize=1).
        compute ysdtemp= (nrow(y)*sscp(y))-(t(csum(y))*(csum(y))).
        compute ysdtemp= sqrt(ysdtemp/(nrow(y)*(nrow(y)-1))).
        compute bootysd={bootysd;ysdtemp}.
      end if.
      compute goodboot=goodboot+1.
    end if.
    do if (bad <> 0).
      compute badboot=badboot+1.
    end if.
  end loop if (goodboot = boot).
  /* print smallest/format=F16.15 */.
  compute bootres=bootres(2:nrow(bootres),:).
  do if (effsize=1).
    compute bootysd=bootysd(2:nrow(bootysd),:).
    do if (nrow(bootxsd) > 1).
      compute bootxsd=bootxsd(2:nrow(bootxsd),:).
    end if.
  end if.
  do if (goodboot < (boot)).
    compute boot=0.
    compute modelbt=0.
    compute notecode(notes,1) = 7.
    compute notes = notes + 1.
  end if.
  do if (boot > 0).
     do if (effsize=1).
      compute bootysd={ysd;bootysd}.
      compute bootxsd={xsd;bootxsd}.
    end if.
    do if (saveboot = 1).
      save bootres/outfile = *.
    end if.
    do if (modelbt=1).
      compute bootcim=make(ncol(bootres),5,-99999).
      compute bootcim(:,2) = t(csum(bootres)/nrow(bootres)).
      compute bootcim(:,1) = coeffmat(2:nrow(coeffmat),1).
      loop i = 1 to ncol(bootres).
        bcboot3 databcbt = bootres(:,i)/estmte=(bootcim(i,1)*bc)+(9999*(1-bc)).
        compute bootcim(i,4:5)={llcit,ulcit}.
        compute bootcim(i,3)=bootse.
      end loop.
    end if.  
  end if.
  do if (badboot > 0).
    compute notecode(notes,1) = 6.
    compute notes = notes + 1.
  end if.
end if.

/* print direct and indirect effects */.
do if (criterr=0).
  release fulldat,x,y.
end if.
DRINDEF decpnt=!decimals.

do if (criterr=0 and (saveest = 1 or saveboot=1)).
  compute coeffsav=coeffmat(2:nrow(coeffmat),:).  
  compute conseq=conseq(2:nrow(conseq),1).
  compute dfmat=dfmat(2:nrow(dfmat),1).
  compute dfmat=dfmat.
  compute saven={"conseqnt","antecdnt","coeff","se","t","p","LLCI","ULCI","df"}.
  do if (ydich=1).
    compute saven={"conseqnt","antecdnt","coeff","se","t_or_Z","p","LLCI","ULCI","df"}.
  end if.
  do if (saveest=1).
      save {conseq,vlabs,coeffsav,dfmat}/outfile = */names=saven/strings=conseqnt antecdnt.
  end if.
  do if (saveboot=1 and boot > 0 ).
    print/title = "**************************************************************************".
    print/title="Bootstrap estimates were saved to a file"/space=0.
    compute colslab=make(300,1," ").
    !do !i = 1 !to 300.
      !let !v2=!concat("COL",!unquote(!quote(!i))).
      compute colslab(!i,1)=!quote(!v2).
    !doend.
    compute colslab=colslab(1:ncol(bootres),1).
    compute colslab={colslab,conseq,vlabs}.
    print colslab/title="Map of column names to model coefficients:"/clabels=" "+
    "","Conseqnt","Antecdnt"/format=a8.
  end if.
end if.


/* PRINT BOOTSTRAP RESULTS FOR MODEL PARAMETERS */.
do if (criterr=0 and boot > 0 and modelbt=1).
  compute labstart=1.
  print/title = "*********** BOOTSTRAP RESULTS FOR REGRESSION MODEL PARAMETERS ************".
  loop iboot = 1 to (nms+nys).
    print outnames(1,iboot)/title = "OUTCOME VARIABLE:"/format = A8.
    compute vlabsm=vlabs(labstart:(labstart+(nump(1,iboot)-1)),1).
    print bootcim(labstart:(labstart+(nump(1,iboot)-1)),:)/title=" "/rnames=vlabsm/
    clabels="Coeff" "BootMean" "BootSE" "BootLLCI" "BootULCI"/format=!decimals/space=0.
    compute labstart=labstart+nump(1,iboot).
    do if (iboot < (nms+nys)).
      print/title= "----------".
    end if.
  end loop.
end if.

/* PRINT MODEL MATRICES */.
do if (criterr = 0 and matrices=1).
  print/title = "************************ MODEL DEFINITION MATRICES ************************".
  print/title = "FROM variables are columns, TO variables are rows.".
  compute temp2=make(nrow(bcmat),ncol(bcmat),"0").
  loop i = 2 to nrow(bcmat).
    loop j = 1 to (ncol(bcmat)-1).
      do if (bcmat(i,j)=1).
        compute temp2(i,j)="1".
      end if.
      do if (j >= i).
        compute temp2(i,j)=" ".
      end if.
    end loop.
  end loop.
  compute temp2=temp2(2:nrow(bcmat),(1:(ncol(bcmat)-1))).
  do if (nms > 0).
    compute cmatlabs={xnames,mnames}.
    compute rmatlabs={mnames,ynames}.
  end if.
  do if (nms = 0).
    compute cmatlabs={xnames}.
    compute rmatlabs={ynames}.
  end if.
  print temp2/title="BMATRIX: Paths freely estimated (1) and fixed to zero "+
    "(0):"/cnames=cmatlabs/rnames=rmatlabs/format A3.
  compute z=0.
  do if (rsum(csum(wcmat))<>0).
    compute temp2=make(nrow(wcmat),ncol(wcmat),"0").
    loop i = 2 to nrow(wcmat).
      loop j = 1 to (ncol(wcmat)-1).
        do if (wcmat(i,j)=1).
          compute temp2(i,j)="1".
        end if.
        do if (j >= i).
          compute temp2(i,j)=" ".
        end if.
      end loop.
    end loop.
    compute temp2=temp2(2:nrow(wcmat),(1:(ncol(wcmat)-1))).
    print temp2/title="WMATRIX: Paths moderated (1) and not moderated (0) by "+
    "W:"/cnames=cmatlabs/rnames=rmatlabs/format A3.
  end if.
  do if (rsum(csum(zcmat))<>0).
    compute temp2=make(nrow(zcmat),ncol(zcmat),"0").
    loop i = 2 to nrow(zcmat).
      loop j = 1 to (ncol(zcmat)-1).
        do if (zcmat(i,j)=1).
          compute temp2(i,j)="1".
        end if.
        do if (j >= i).
          compute temp2(i,j)=" ".
        end if.
      end loop.
    end loop.
    compute temp2=temp2(2:nrow(zcmat),(1:(ncol(zcmat)-1))).
    print temp2/title="ZMATRIX: Paths moderated (1) and not moderated (0) by "+
    "Z:"/cnames=cmatlabs/rnames=rmatlabs/format a3.
  end if.
  do if (rsum(csum(wzcmat))<>0).
    compute temp2=make(nrow(wzcmat),ncol(wzcmat),"0").
    loop i = 2 to nrow(wzcmat).
      loop j = 1 to (ncol(wzcmat)-1).
        do if (wzcmat(i,j)=1).
          compute temp2(i,j)="1".
        end if.
        do if (j >= i).
          compute temp2(i,j)=" ".
        end if.
      end loop.
    end loop.
    compute temp2=temp2(2:nrow(wzcmat),(1:(ncol(wzcmat)-1))).
    print temp2/title="WZMATRIX: W moderated paths moderated (1) and not moderated (0) by "+
    "Z:"/cnames=cmatlabs/rnames=rmatlabs/format a3.
  end if.
  do if (ncs > 0).
    print ccmat/title="CMATRIX: Covariates (columns) in (1) and not in (0) the models of M and Y "+
    "(rows):"/rnames=rmatlabs/cnames=covnames.
  end if.
end if.

/* PRINT NOTES */.
do if (activate=0).
  print/title = "*********************** ANALYSIS NOTES AND ERRORS ************************".
end if.
do if (activate=1).
  print/title = "**************************************************************************".
end if.
do if (criterr=0).
  print conf/title = "Level of confidence for all confidence intervals in output:"/format = F8.4.
  do if (boot > 0).
    do if (goodboot = boot and bc=0).
      print boot/title="Number of bootstrap samples for percentile bootstrap confidence intervals:".    
    end if.
    do if (goodboot = boot and bc=1).
      print boot/title="Number of bootstrap samples for bias-corrected bootstrap confidence "+
    "intervals:".
    end if.
    do if (booterr = 1).
      compute badend = badend(1,2:ncol(badend)).
      print/title = "WARNING: Bootstrap CI endpoints below not trustworthy. Decrease confidence".
      print badend/title="or increase the number of bootstrap samples."/space=0/format = !decimals.
    end if.
  end if.
  do if (mc > 0).
    print mc/title="Number of samples for Monte Carlo confidence intervals:".
  end if.
  do if (wnotev > 0 and printw=1).
    do if (wnotev=1).
      print/title = "W values in conditional tables are the 16th, 50th, and 84th percentiles.". 
    else if (wnotev=2).
      do if (minwwarn=0 and maxwwarn=0).
        print/title = "W values in conditional tables are the mean and +/- SD from the mean.". 
      end if.
      do if (minwwarn=1).
        print/title = "W values in conditional tables are the minimum, the mean, and 1 SD above "+
    "the mean.". 
      end if.
      do if (maxwwarn=1).
        print/title = "W values in conditional tables are 1 SD below the mean, the mean, and the "+
    "maximum.". 
      end if.
    end if.
  end if.
  do if (znotev > 0 and printz=1).
    do if (znotev=1).
      print/title = "Z values in conditional tables are the 16th, 50th, and 84th percentiles.". 
    else if (znotev=2). 
      do if (minzwarn=0 and maxzwarn=0).
        print/title = "Z values in conditional tables are the mean and +/- SD from the mean.". 
      end if.
      do if (minzwarn=1).
        print/title = "Z values in conditional tables are the minimum, the mean, and 1 SD above "+
    "the mean.". 
      end if.
      do if (maxzwarn=1).
        print/title = "Z values in conditional tables are 1 SD below the mean, the mean, and the "+
    "maximum.". 
      end if.
    end if.
  end if.
  do if (minwwarn > 0).
    print/title = "NOTE: One SD below the mean is below the minimum observed in the data for W,".
    print/title = "      so the minimum measurement on W is used for conditioning instead."/space=0.    
  end if.
  do if (maxwwarn > 0).
    print/title = "NOTE: One SD above the mean is above the maximum observed in the data for W,".
    print/title = "      so the maximum measurement for W is used for conditioning "+
    "instead."/space=0.
  end if.
  do if (minzwarn > 0).
    print/title = "NOTE: One SD below the mean is below the minimum observed in the data for Z,".
    print/title = "      so the minimum measurement for Z is used for conditioning "+
    "instead."/space=0.
  end if.
  do if (maxzwarn > 0).
    print/title = "NOTE: One SD above the mean is above the maximum observed in the data for Z,".
    print/title = "      so the maximum measurement for Z is used for conditioning "+
    "instead."/space=0.
  end if.
  do if (pstog=1).
    print/title= "NOTE: Standardized coefficients for dichotomous or multicategorical X are in".
    print/title= "      partially standardized form."/space=0.
  end if.
  loop i = 1 to 100.
    do if (notecode(i,1)=1).
      print/title = "NOTE: COVMY is ignored when using CMATRIX option.".
    end if.
    do if (notecode(i,1)=2).
      print/title = "NOTE: Confidence level restricted to between 50 and 99.9999%.  95% "+
    "confidence is provided in output".
    end if.
    do if (notecode(i,1)=3).
      print centvar/title = "NOTE: The following variables were mean centered prior to "+
    "analysis:"/format = a8.
    end if.
    do if (notecode(i,1) = 4).
      print/title = "NOTE: A heteroscedasticity consistent standard error and covariance matrix "+
    "estimator was used.".
    end if.
    do if (notecode(i,1) = 5).
      print/title = "NOTE: The HC3 option has been replaced with HC.  See the documentation.".
    end if.
    do if (notecode(i,1) = 6).
      print/title = "NOTE: Due to estimation problems, some bootstrap samples had to be replaced.".
      print badboot/title="      The number of times this happened was:"/space=0/format=F8.0.
    end if.
    do if (notecode(i,1) = 7).
      print/title = "NOTE: The bootstrapping was not completed due to problematic bootstrap "+
    "samples.".
      print/title = "      Bootstrap confidence intervals are therefore suppressed."/space=0.
    end if.
    do if (notecode(i,1) = 8).
      print/title = "NOTE: The number of bootstrap samples was adjusted upward given your "+
    "desired confidence.". 
    end if.
    do if (notecode(i,1) = 9).
      print/title = "NOTE: WMODVAL is ignored when W is specified as multicategorical.". 
    end if.
    do if (notecode(i,1) = 10).
      print/title = "NOTE: ZMODVAL is ignored when Z is specified as multicategorical.". 
    end if.
    do if (notecode(i,1) = 11).
      print/title = "NOTE: Total effect model and estimate generated only when all covariates "+
    "are specified in all".
      print/title = "      models of M and Y."/space=0. 
    end if.
    do if (notecode(i,1) = 12).
      print/title = "NOTE: Total effect model and estimate generated only when X is freely "+
    "estimated to affect each M".
      print/title = "      and both X and M are freely estimated to affect Y"/space=0. 
    end if.
    do if (notecode(i,1) = 13).
      print/title = "NOTE: There are too many pairwise contrasts to conduct with this model.". 
    end if.
    do if (notecode(i,1) = 14).
      print/title = "NOTE: The number of contrast weights must equal the number of indirect "+
    "effects.". 
    end if.
    do if (notecode(i,1) = 15).
      print/title = "NOTE: Monte Carlo confidence intervals not available for this model.".
      print/title = "      Bootstrapping is used instead."/space=0.
    end if.
    do if (notecode(i,1) = 16).
      print/title = "NOTE: The number of Monte Carlo samples was adjusted upward given your "+
    "desired confidence.". 
    end if.
    do if (notecode(i,1) = 19).
      print/title = "NOTE: Your contrast matrix is invalid or not applicable to this model.". 
    end if.
    do if (notecode(i,1) = 20).
      print/title = "NOTE: One of the groups specified by your contrast matrix does not exist in "+
    "the data.". 
    end if.
    do if (notecode(i,1) = 21).
      print/title = "NOTE: The VARORDER option is not available in this release.". 
    end if.
    do if (notecode(i,1) = 22).
      print/title = "NOTE: The VMODVAL and QMODVAL options are not available in this release.". 
    end if.
    do if (notecode(i,1) = 23).
      print/title = "NOTE: The QUANTILE option is not available in this release.". 
    end if.
    do if (notecode(i,1) = 24).
      print/title = "NOTE: Total effect model not available with dichotomous Y". 
    end if.
    do if (notecode(i,1) = 25).
      print/title = "NOTE: Effect size option not available with dichotomous Y". 
    end if.
    do if ((notecode(i,1) = 26) and nms > 0).
      print/title = "NOTE: Direct and indirect effects of X on Y are on a log-odds metric.". 
    end if.
    do if (notecode(i,1) = 27).
      print/title = "NOTE: Standardized coefficients not available for models with moderators.". 
    end if.
    do if (notecode(i,1) = 28).
      print/title = "NOTE: The contrast option is not available with a multicategorical X.". 
    end if.
  end loop.
  do if (toomany=1).
    print/title="WARNING: Variables names longer than eight characters can produce incorrect "+
    "output".
    print/title="when some variables in the data file have the same first eight characters. "+
    "Shorter"/space=0.
    print/title="variable names are recommended. By using this output, you are accepting all "+
    "risk"/space=0.
    print/title="and consequences of interpreting or reporting results that may be "+
    "incorrect."/space=0.
  end if.
end if.


/* PRINT ERRORS */.
loop i = 1 to 100.
  do if (errcode(i,1)=1).
    print/title = "ERROR: You must specify a Y and an X variable.".
  end if.
  do if (errcode(i,1)=2).
    print/title = "ERROR: X, M, or Y variable used more than once or W and Z are the same "+
    "variable.".  
    do if (toomany = 1).
      print/title = "       This could be caused by the use of variables names longer"/space=0.
      print varnames/title = "       than eight characters. Here are the variables I "+
    "see:"/space=0/format=A8.
    end if.
  end if.
  do if (errcode(i,1)=3).
    print/title = "ERROR: You have specified more than one variable for W, Y, X, or Z".
  end if.
  do if (errcode(i,1)=4).
    print/title = "ERROR: A variable specified as multicategorical has more than nine categories.".
  end if.
  do if (errcode(i,1)=5).
    print/title = "ERROR: One of the categories contains only a single case.".
  end if.
  do if (errcode(i,1)=6).
    print/title = "ERROR: Invalid model number in this version of PROCESS.".
  end if.
  do if (errcode(i,1)=7).
    print/title = "ERROR: Invalid model number.".
  end if.
  do if (errcode(i,1)=8).
    print/title = "ERROR: You must specify an M variable for this model.".
  end if.
  do if (errcode(i,1)=9).
    print/title = "ERROR: You have specified an M variable in a model that does not use it.".
    print/title = "In this release of PROCESS, moderators are W and Z in models 1, 2, and "+
    "3."/space=0.
  end if.
  do if (errcode(i,1)=10).
    print/title = "ERROR: You have specified a W variable in a model that does not use it.".
  end if.
  do if (errcode(i,1)=11).
    print/title = "ERROR: You have not specified a W variable in a model that requires it.".
  end if.
  do if (errcode(i,1)=12).
    print/title = "ERROR: You have specified a Z variable in a model that does not use it.".
  end if.
  do if (errcode(i,1)=13).
    print/title = "ERROR: You have not specified a Z variable in a model that requires it.".
  end if.
  do if (errcode(i,1)=14).
    print/title = "ERROR: V and Q are not proper specifications in this release of PROCESS.".
    print/title = "       Moderators must be specified as W and/or Z."/space=0.
  end if.
  do if (errcode(i,1)=15).
    print/title = "ERROR: One of your model variables exhibits no variation (it is a constant).".
  end if.
  do if (errcode(i,1)=16).
    print/title = "ERROR: BMATRIX is not the correct length or is otherwise invalid.".
  end if.
  do if (errcode(i,1)=17).
    print/title = "ERROR: WMATRIX is not the correct length or is otherwise invalid.".
  end if.
  do if (errcode(i,1)=18).
    print/title = "ERROR: ZMATRIX is not the correct length or is otherwise invalid.".
  end if.
  do if (errcode(i,1)=19).
    print/title = "ERROR: WZMATRIX is not the correct length or is otherwise invalid.".
  end if.
  do if (errcode(i,1)=20).
    print/title = "ERROR: A path fixed at zero cannot be moderated.".
  end if.
  do if (errcode(i,1)=21).
    print/title = "ERROR: If only one moderator is specified, it must be specified as W.".
  end if.
  do if (errcode(i,1)=22).
    print/title = "ERROR: In BMATRIX, X must be specified to affect at least one variable.".
  end if.
  do if (errcode(i,1)=23).
    print/title = "ERROR: In BMATRIX, at least one variable must be specified to affect Y.".
  end if.
  do if (errcode(i,1)=24).
    print/title = "ERROR: You must specify a model number or a custom BMATRIX specification.".
  end if.
  do if (errcode(i,1)=25).
    print/title = "ERROR: BMATRIX cannot be used in conjunction with a model number.".
  end if.
  do if (errcode(i,1)=26).
    print/title = "ERROR: Your model has a dangling mediator (all Ms must affect and be affected).".    
  end if.
  do if (errcode(i,1)=27).
    print/title = "ERROR: CLUSTER is not available on this release of PROCESS.".
  end if.
  do if (errcode(i,1)=29).
    print/title = "ERROR: CMATRIX is not the correct length or is otherwise invalid.".
  end if.
  do if (errcode(i,1)=30).
    print/title = "ERROR: In CMATRIX, all covariates must be assigned to an M or a Y.".
  end if.
  do if (errcode(i,1)=31).
    print/title = "ERROR: A linear or near linear dependency (singularity) exists in the data.".
  end if.
  do if (errcode(i,1)=32).
    print/title = "ERROR: Models 80 and 81 require between 3 and 6 mediators.".
  end if.
  do if (errcode(i,1)=33).
    print/title = "ERROR: Model 82 requires 4 mediators.".
  end if.
  do if (errcode(i,1)=34).
    print/title = "ERROR: This model number requires between 2 and 6 mediators.".
  end if.
  do if (errcode(i,1)=35).
    print/title = "ERROR: In a model with only one moderator, that moderator must be W.".
  end if.
  do if (errcode(i,1)=36).
    print/title = "ERROR: A serial mediation model cannot have more than 6 mediators.".
  end if.
  do if (errcode(i,1)=37).
    print/title = "ERROR: No more than 10 mediators are allowed in a PROCESS command.".
  end if.
  do if (errcode(i,1)=38).
    print/title = "ERROR: XCATCODE is not provided, not the correct length, or is otherwise "+
    "invalid.".
  end if.
  do if (errcode(i,1)=39).
    print/title = "ERROR: WCATCODE is not provided, not the correct length, or is otherwise "+
    "invalid.".
  end if.
  do if (errcode(i,1)=40).
    print/title = "ERROR: ZCATCODE is not provided, not the correct length, or is otherwise "+
    "invalid.".
  end if.
  do if (errcode(i,1)=41).
    print/title = "ERROR: Models 1, 2, 3, and 74 cannot be customized.".
  end if.
  do if (errcode(i,1)=42).
    print/title = "ERROR: WS option available only in PROCESS v2. Or use the MEMORE macro instead.".    
    print/title = "       MEMORE can be downloaded from www.akmontoya.com."/space=0.
  end if.
  do if (errcode(i,1)=43).
    print/title = "ERROR: PROCESS does not allow dichotomous mediators.".
  end if.
  do if (errcode(i,1)=60).
    print/title = "PROCESS is now ready for use.".   
    print/title="Copyright 2020 by Andrew F. Hayes. ALL RIGHTS RESERVED."/space=0. 
  end if. 
  do if (errcode(i,1)=45).
    print/title = "ERROR: In model 74, X and W must be the same variable.".
  end if.
  do if (errcode(i,1)=46).
    print/title = "ERROR: Model 74 is temporarily disabled in this release of PROCESS.".
  end if.
  do if (errcode(i,1)=50).
    print/title = "ERROR: A multicategorical moderator cannot be specified as a covariate.".
  end if.
  do if (errcode(i,1) = 61).
      print/title = "ERROR: Variable names should be no more than eight characters in length.".     
      
  end if.
  do if (errcode(i,1)=51).
    print/title = "ERROR: A variable you specified as a covariate is a moderator in all equations.".    
  end if.
  do if (errcode(i,1)=52 and mcerpt=0).
    compute mcerpt=1.
    print/title = "ERROR: A variable specified as multicategorical must have at least three "+
    "categories".
  end if.
  do if (errcode(i,1) = 47). 
    do if (iterrmod=1).
      print/title = "ERROR: Iteration for Y model didn't converge to a solution. Interpret "+
    "results with caution.".
      print/title = "       Try increasing the number of iterations, though this will slow down "+
    "computation."/space=0. 
    end if.
    do if (bootiter=1).
      print/title = "ERROR: Nonconvergence during bootstrapping. Interpet bootstrap results with "+
    "caution.".
    end if.
  end if.
end loop.
END MATRIX.
set printback=on.
!ENDDEFINE.


PROCESS 
  y=PSQIG
  /x=SCmean
  /m=PHFm                
  /total=1            
  /decimals=F10.4                        
  /effsize=1        
  /boot=5000    
  
  /conf=95    
  /model=4.
